# Supplementary material for: Causal associations between circulating metabolites and chronic kidney disease: a Mendelian randomization study
Source: Ren Fail. 2025 Apr 29;47(1):2498090. doi: 10.1080/0886022X.2025.2498090 (PMC12044913; doi:10.1080/0886022X.2025.2498090)
Supplement: LRNF-2024-CS-1772.R2_figure.zip [file IRNF_A_2498090_SM3483.zip]

Archive with 31 entries (31 files):
- 1A.TIF
- 1B.TIF
- 1C.TIF
- 1D.TIF
- 2A.tif
- 2B.tif
- 2C.tif
- 2D.tif
- 2E.tif
- 2F.tiff
- 2G.tif
- 2H.tif
- 2I.tif
- 2J.tif
- 2K.tif
- 2L.tiff
- Figure 1.tif
- Figure 2.TIF
- Figure S1.TIF
- S1A.tif
- S1B.tif
- S1C.tif
- S1D.tif
- S1E.tif
- S1F.tif
- S1G.tif
- S1H.tif
- S1I.tif
- S1J.tif
- S1K.tiff
- S1L.tiff
