# Supplementary material for: Causal associations between circulating metabolites and chronic kidney disease: a Mendelian randomization study
Source: Ren Fail. 2025 Apr 29;47(1):2498090. doi: 10.1080/0886022X.2025.2498090 (PMC12044913; doi:10.1080/0886022X.2025.2498090)
Supplement: Supplementray_Tables.xlsx [file IRNF_A_2498090_SM3482.xlsx]

## Sheet: Contents
	Contents	Description
	Table S1	The formula used to calculate R2 and F statistic between exposure and outcome.
	Table S2	Overview of the circulating metabolites included in the MR study.
	Table S3	677 non-kidney diseases analyzed in the Phe-MR analysis.
	Table S4	Mendelian Randomization estimation for circulating metabolites on the risk of CKD.
	Table S5	Mendelian Randomization estimation for circulating metabolites on the risk of CKDi25.
	Table S6	Mendelian Randomization estimation for circulating metabolites on the risk of CKD rapid3.
	Table S7	Mendelian Randomization estimation for circulating metabolites on the risk of Dialysis.
	Table S8	Mendelian Randomization estimation for circulating metabolites on the risk of eGFR.
	Table S9	Mendelian Randomization estimation for circulating metabolites on the risk of BUN.
	Table S10	The reverse MR analysis of CKD.
	Table S11	The reverse MR analysis of CKDi25.
	Table S12	The reverse MR analysis of CKD rapid3.
	Table S13	The reverse MR analysis of Dialysis.
	Table S14	The reverse MR analysis of eGFR.
	Table S15	The reverse MR analysis of BUN.
	Table S16	MVMR assessing the causal association between 8 circulating metabolites and CKD with adjustment for potential confounding bias.
	Table S17	MVMR assessing the causal association between 8 circulating metabolites and CKDi25 with adjustment for potential confounding bias.
	Table S18	MVMR assessing the causal association between 8 circulating metabolites and CKD rapid3 with adjustment for potential confounding bias.
	Table S19	MVMR assessing the causal association between 8 circulating metabolites and Dialysis with adjustment for potential confounding bias.
	Table S20	MVMR assessing the causal association between 8 circulating metabolites and eGFR with adjustment for potential confounding bias.
	Table S21	MVMR assessing the causal association between 8 circulating metabolites and BUN with adjustment for potential confounding bias.
	Table S22	MVMR assessing the causal association between identified metabolites and CKD as well as renal function with adjustment for potential confounding bias.
	Table S23	Phe-MR analysis for the effects of interventions against CKD by Glycine supplementation on the risk of 677 non-kidney diseases.
	Table S24	Phe-MR analysis for the effects of interventions against CKD by N-acetylornithine supplementation on the risk of 677 non-kidney diseases.

## Sheet: Table S1 
Table S1 The formula used to calculate R2 and F statistic between exposure and outcome.
	The formula used to calculate R2 and F statistic between exposure and outcome[1].
		Description						Formula
		F statistic
		R2 calculate
	References:[1] Shi X, Yuan W, Cao Q, Cui W. Education plays a crucial role in the pathway from poverty to smoking: a Mendelian randomization study. Addiction (Abingdon, England). Jan 2023;118(1):128-139. doi:10.1111/add.16019. Abbreviation, N: the number of participants; R2: the instrumental variable explains the degree of exposure (determinant coefficient of regression equation); EAF: effect all…

## Sheet: Table S2
Table S2 Overview of the circulating metabolites included in the MR study.
ID	Trait	Ncase	Group name	Year	Author	Consortium	Sex	PMID	Population	Unit	sample size	Build	Ncontrol	Category	Subcategory	nSNP	SD
met-a-303	Glutamine	NA	public	2014	Shin SY	Meta-analysis	Males and Females	24816252	European	log10 units	7821	HG19/GRCh37	NA	Metabolites	Amino acid	2545661	0.0565724
met-a-304	Tryptophan	NA	public	2014	Shin SY	Meta-analysis	Males and Females	24816252	European	log10 units	7804	HG19/GRCh37	NA	Metabolites	Amino acid	2545641	0.0671015
met-a-305	Histidine	NA	public	2014	Shin SY	Meta-analysis	Males and Females	24816252	European	log10 units	7804	HG19/GRCh37	NA	Metabolites	Amino acid	2545665	0.0570531
met-a-306	Leucine	NA	public	2014	Shin SY	Meta-analysis	Males and Females	24816252	European	log10 units	7799	HG19/GRCh37	NA	Metabolites	Amino acid	2545655	0.0690583
met-a-307	Cholesterol	NA	public	2014	Shin SY	Meta-analysis	Males and Females	24816252	European	log10 units	7813	HG19/GRCh37	NA	Metabolites	Lipid	2545608	0.0939579
met-a-308	Phenylalanine	NA	public	2014	Shin SY	Meta-analysis	Males and Females	24816252	European	log10 units	7803	HG19/GRCh37	NA	Metabolites	Amino acid	2545599	0.0561178
met-a-309	Creatinine	NA	public	2014	Shin SY	Meta-analysis	Males and Females	24816252	European	log10 units	7810	HG19/GRCh37	NA	Metabolites	Amino acid	2545671	0.078003
met-a-310	Lactate	NA	public	2014	Shin SY	Meta-analysis	Males and Females	24816252	European	log10 units	7814	HG19/GRCh37	NA	Metabolites	Carbohydrate	2545582	0.118466
met-a-311	3-hydroxybutyrate (BHBA)	NA	public	2014	Shin SY	Meta-analysis	Males and Females	24816252	European	log10 units	7820	HG19/GRCh37	NA	Metabolites	Lipid	2545615	0.389157
met-a-312	Arabinose	NA	public	2014	Shin SY	Meta-analysis	Males and Females	24816252	European	log10 units	5889	HG19/GRCh37	NA	Metabolites	Carbohydrate	2545100	0.168878
met-a-313	Fructose	NA	public	2014	Shin SY	Meta-analysis	Males and Females	24816252	European	log10 units	7781	HG19/GRCh37	NA	Metabolites	Carbohydrate	2545462	0.205774
met-a-314	Mannose	NA	public	2014	Shin SY	Meta-analysis	Males and Females	24816252	European	log10 units	7793	HG19/GRCh37	NA	Metabolites	Carbohydrate	2545645	0.125489
met-a-315	Pyruvate	NA	public	2014	Shin SY	Meta-analysis	Males and Females	24816252	European	log10 units	7682	HG19/GRCh37	NA	Metabolites	Carbohydrate	2545596	0.204842
met-a-316	Uridine	NA	public	2014	Shin SY	Meta-analysis	Males and Females	24816252	European	log10 units	7800	HG19/GRCh37	NA	Metabolites	Nucleotide	2545676	0.0805842
met-a-317	Linoleate (18:2n6)	NA	public	2014	Shin SY	Meta-analysis	Males and Females	24816252	European	log10 units	7780	HG19/GRCh37	NA	Metabolites	Fatty acid	2545642	0.133458
met-a-318	Allantoin	NA	public	2014	Shin SY	Meta-analysis	Males and Females	24816252	European	log10 units	5705	HG19/GRCh37	NA	Metabolites	Nucleotide	2542981	0.208213
met-a-319	Arachidonate (20:4n6)	NA	public	2014	Shin SY	Meta-analysis	Males and Females	24816252	European	log10 units	7816	HG19/GRCh37	NA	Metabolites	Fatty acid	2545690	0.119156
met-a-320	Deoxycholate	NA	public	2014	Shin SY	Meta-analysis	Males and Females	24816252	European	log10 units	5194	HG19/GRCh37	NA	Metabolites	Lipid	2546027	0.314884
met-a-321	Margarate (17:0)	NA	public	2014	Shin SY	Meta-analysis	Males and Females	24816252	European	log10 units	7796	HG19/GRCh37	NA	Metabolites	Fatty acid	2545661	0.166218
met-a-322	Inosine	NA	public	2014	Shin SY	Meta-analysis	Males and Females	24816252	European	log10 units	2675	HG19/GRCh37	NA	Metabolites	Nucleotide	2545601	0.381968
met-a-323	Isoleucine	NA	public	2014	Shin SY	Meta-analysis	Males and Females	24816252	European	log10 units	7801	HG19/GRCh37	NA	Metabolites	Amino acid	2545655	0.0768294
met-a-324	Threonine	NA	public	2014	Shin SY	Meta-analysis	Males and Females	24816252	European	log10 units	6020	HG19/GRCh37	NA	Metabolites	Amino acid	2545896	0.116675
met-a-325	Tyrosine	NA	public	2014	Shin SY	Meta-analysis	Males and Females	24816252	European	log10 units	7807	HG19/GRCh37	NA	Metabolites	Amino acid	2545613	0.0886175
met-a-326	Lysine	NA	public	2014	Shin SY	Meta-analysis	Males and Females	24816252	European	log10 units	7812	HG19/GRCh37	NA	Metabolites	Amino acid	2545686	0.0848794
met-a-327	Methionine	NA	public	2014	Shin SY	Meta-analysis	Males and Females	24816252	European	log10 units	7795	HG19/GRCh37	NA	Metabolites	Amino acid	2545691	0.0711956
met-a-328	Malate	NA	public	2014	Shin SY	Meta-analysis	Males and Females	24816252	European	log10 units	7384	HG19/GRCh37	NA	Metabolites	Energy	2545374	0.142386
met-a-329	Palmitate (16:0)	NA	public	2014	Shin SY	Meta-analysis	Males and Females	24816252	European	log10 units	7800	HG19/GRCh37	NA	Metabolites	Fatty acid	2545680	0.110023
met-a-330	Nonadecanoate (19:0)	NA	public	2014	Shin SY	Meta-analysis	Males and Females	24816252	European	log10 units	7783	HG19/GRCh37	NA	Metabolites	Fatty acid	2545571	0.143907
met-a-331	Stearate (18:0)	NA	public	2014	Shin SY	Meta-analysis	Males and Females	24816252	European	log10 units	7803	HG19/GRCh37	NA	Metabolites	Fatty acid	2545698	0.107202
met-a-332	Oleate (18:1n9)	NA	public	2014	Shin SY	Meta-analysis	Males and Females	24816252	European	log10 units	7768	HG19/GRCh37	NA	Metabolites	Fatty acid	2545670	0.133493
met-a-333	Pentadecanoate (15:0)	NA	public	2014	Shin SY	Meta-analysis	Males and Females	24816252	European	log10 units	7502	HG19/GRCh37	NA	Metabolites	Fatty acid	2545826	0.137188
met-a-334	Myristate (14:0)	NA	public	2014	Shin SY	Meta-analysis	Males and Females	24816252	European	log10 units	7811	HG19/GRCh37	NA	Metabolites	Fatty acid	2545661	0.140218
met-a-335	Pipecolate	NA	public	2014	Shin SY	Meta-analysis	Males and Females	24816252	European	log10 units	7792	HG19/GRCh37	NA	Metabolites	Amino acid	2545476	0.214134
met-a-336	Ornithine	NA	public	2014	Shin SY	Meta-analysis	Males and Females	24816252	European	log10 units	7746	HG19/GRCh37	NA	Metabolites	Amino acid	2545669	0.131288
met-a-337	5-oxoproline	NA	public	2014	Shin SY	Meta-analysis	Males and Females	24816252	European	log10 units	7802	HG19/GRCh37	NA	Metabolites	Amino acid	2545584	0.100777
met-a-338	Pantothenate	NA	public	2014	Shin SY	Meta-analysis	Males and Females	24816252	European	log10 units	7604	HG19/GRCh37	NA	Metabolites	Cofactors and vitamins	2545928	0.152919
met-a-339	4-acetamidobutanoate	NA	public	2014	Shin SY	Meta-analysis	Males and Females	24816252	European	log10 units	6930	HG19/GRCh37	NA	Metabolites	Amino acid	2545566	0.103811
met-a-340	Alpha-tocopherol	NA	public	2014	Shin SY	Meta-analysis	Males and Females	24816252	European	log10 units	7725	HG19/GRCh37	NA	Metabolites	Cofactors and vitamins	2545636	0.177731
met-a-341	Citrate	NA	public	2014	Shin SY	Meta-analysis	Males and Females	24816252	European	log10 units	7813	HG19/GRCh37	NA	Metabolites	Energy	2545557	0.110732
met-a-342	Glycerate	NA	public	2014	Shin SY	Meta-analysis	Males and Females	24816252	European	log10 units	7778	HG19/GRCh37	NA	Metabolites	Carbohydrate	2545821	0.131903
met-a-343	Guanosine	NA	public	2014	Shin SY	Meta-analysis	Males and Females	24816252	European	log10 units	2343	HG19/GRCh37	NA	Metabolites	Nucleotide	2545643	0.237107
met-a-344	N-acetylalanine	NA	public	2014	Shin SY	Meta-analysis	Males and Females	24816252	European	log10 units	7720	HG19/GRCh37	NA	Metabolites	Amino acid	2546012	0.0800136
met-a-345	Urate	NA	public	2014	Shin SY	Meta-analysis	Males and Females	24816252	European	log10 units	7819	HG19/GRCh37	NA	Metabolites	Nucleotide	2545644	0.0869598
met-a-346	Ursodeoxycholate	NA	public	2014	Shin SY	Meta-analysis	Males and Females	24816252	European	log10 units	5477	HG19/GRCh37	NA	Metabolites	Lipid	2543395	0.301369
met-a-347	Arginine	NA	public	2014	Shin SY	Meta-analysis	Males and Females	24816252	European	log10 units	7528	HG19/GRCh37	NA	Metabolites	Amino acid	2545579	0.148375
met-a-348	Ascorbate (Vitamin C)	NA	public	2014	Shin SY	Meta-analysis	Males and Females	24816252	European	log10 units	2085	HG19/GRCh37	NA	Metabolites	Cofactors and vitamins	2545101	0.341136
met-a-349	Heptanoate (7:0)	NA	public	2014	Shin SY	Meta-analysis	Males and Females	24816252	European	log10 units	7802	HG19/GRCh37	NA	Metabolites	Fatty acid	2545680	0.120934
met-a-350	Laurate (12:0)	NA	public	2014	Shin SY	Meta-analysis	Males and Females	24816252	European	log10 units	7793	HG19/GRCh37	NA	Metabolites	Fatty acid	2545672	0.109651
met-a-351	Valine	NA	public	2014	Shin SY	Meta-analysis	Males and Females	24816252	European	log10 units	7808	HG19/GRCh37	NA	Metabolites	Amino acid	2545654	0.0632616
met-a-352	Urea	NA	public	2014	Shin SY	Meta-analysis	Males and Females	24816252	European	log10 units	7796	HG19/GRCh37	NA	Metabolites	Amino acid	2545595	0.134246
met-a-353	Cortisol	NA	public	2014	Shin SY	Meta-analysis	Males and Females	24816252	European	log10 units	7795	HG19/GRCh37	NA	Metabolites	Lipid	2545612	0.17454
met-a-354	Cortisone	NA	public	2014	Shin SY	Meta-analysis	Males and Females	24816252	European	log10 units	7575	HG19/GRCh37	NA	Metabolites	Lipid	2545383	0.110203
met-a-355	Proline	NA	public	2014	Shin SY	Meta-analysis	Males and Females	24816252	European	log10 units	7816	HG19/GRCh37	NA	Metabolites	Amino acid	2545669	0.109558
met-a-356	Citrulline	NA	public	2014	Shin SY	Meta-analysis	Males and Females	24816252	European	log10 units	7773	HG19/GRCh37	NA	Metabolites	Amino acid	2545760	0.107779
met-a-357	Biliverdin	NA	public	2014	Shin SY	Meta-analysis	Males and Females	24816252	European	log10 units	6686	HG19/GRCh37	NA	Metabolites	Cofactors and vitamins	2544635	0.197007
met-a-358	Serotonin (5HT)	NA	public	2014	Shin SY	Meta-analysis	Males and Females	24816252	European	log10 units	6139	HG19/GRCh37	NA	Metabolites	Amino acid	2545835	0.180099
met-a-359	Gamma-glutamylglutamine	NA	public	2014	Shin SY	Meta-analysis	Males and Females	24816252	European	log10 units	7662	HG19/GRCh37	NA	Metabolites	Peptide	2545682	0.125582
met-a-360	Gamma-glutamyltyrosine	NA	public	2014	Shin SY	Meta-analysis	Males and Females	24816252	European	log10 units	7468	HG19/GRCh37	NA	Metabolites	Peptide	2545559	0.111844
met-a-361	Hypoxanthine	NA	public	2014	Shin SY	Meta-analysis	Males and Females	24816252	European	log10 units	7287	HG19/GRCh37	NA	Metabolites	Nucleotide	2545756	0.148725
met-a-362	Betaine	NA	public	2014	Shin SY	Meta-analysis	Males and Females	24816252	European	log10 units	7806	HG19/GRCh37	NA	Metabolites	Amino acid	2545684	0.120034
met-a-363	Xanthine	NA	public	2014	Shin SY	Meta-analysis	Males and Females	24816252	European	log10 units	6845	HG19/GRCh37	NA	Metabolites	Nucleotide	2545938	0.162363
met-a-364	Phosphate	NA	public	2014	Shin SY	Meta-analysis	Males and Females	24816252	European	log10 units	7789	HG19/GRCh37	NA	Metabolites	Energy	2545586	0.0619651
met-a-365	3-methoxytyrosine	NA	public	2014	Shin SY	Meta-analysis	Males and Females	24816252	European	log10 units	5997	HG19/GRCh37	NA	Metabolites	Amino acid	2544787	0.133616
met-a-366	Pelargonate (9:0)	NA	public	2014	Shin SY	Meta-analysis	Males and Females	24816252	European	log10 units	7803	HG19/GRCh37	NA	Metabolites	Fatty acid	2545686	0.117236
met-a-367	Undecanoate (11:0)	NA	public	2014	Shin SY	Meta-analysis	Males and Females	24816252	European	log10 units	7500	HG19/GRCh37	NA	Metabolites	Fatty acid	2545844	0.0832945
met-a-368	Beta-hydroxyisovalerate	NA	public	2014	Shin SY	Meta-analysis	Males and Females	24816252	European	log10 units	7283	HG19/GRCh37	NA	Metabolites	Amino acid	2545179	0.146398
met-a-369	Taurodeoxycholate	NA	public	2014	Shin SY	Meta-analysis	Males and Females	24816252	European	log10 units	1564	HG19/GRCh37	NA	Metabolites	Lipid	2545263	0.273683
met-a-370	X-02973	NA	public	2014	Shin SY	Meta-analysis	Males and Females	24816252	European	log10 units	7759	HG19/GRCh37	NA	Metabolites	Unknown metabolite	2545738	0.0895448
met-a-371	X-03003	NA	public	2014	Shin SY	Meta-analysis	Males and Females	24816252	European	log10 units	7689	HG19/GRCh37	NA	Metabolites	Unknown metabolite	2545669	0.134073
met-a-372	X-03088	NA	public	2014	Shin SY	Meta-analysis	Males and Females	24816252	European	log10 units	7474	HG19/GRCh37	NA	Metabolites	Unknown metabolite	2545577	0.157475
met-a-373	X-03094	NA	public	2014	Shin SY	Meta-analysis	Males and Females	24816252	European	log10 units	7804	HG19/GRCh37	NA	Metabolites	Unknown metabolite	2545572	0.119716
met-a-374	Glycerol	NA	public	2014	Shin SY	Meta-analysis	Males and Females	24816252	European	log10 units	7800	HG19/GRCh37	NA	Metabolites	Lipid	2545492	0.134547
met-a-375	Kynurenine	NA	public	2014	Shin SY	Meta-analysis	Males and Females	24816252	European	log10 units	7816	HG19/GRCh37	NA	Metabolites	Amino acid	2545666	0.111014
met-a-376	Mannitol	NA	public	2014	Shin SY	Meta-analysis	Males and Females	24816252	European	log10 units	5917	HG19/GRCh37	NA	Metabolites	Carbohydrate	2545531	0.460312
met-a-377	Glycerol 3-phosphate (G3P)	NA	public	2014	Shin SY	Meta-analysis	Males and Females	24816252	European	log10 units	7781	HG19/GRCh37	NA	Metabolites	Lipid	2545634	0.134566
met-a-378	Acetylphosphate	NA	public	2014	Shin SY	Meta-analysis	Males and Females	24816252	European	log10 units	7789	HG19/GRCh37	NA	Metabolites	Energy	2545589	0.0913489
met-a-379	Carnitine	NA	public	2014	Shin SY	Meta-analysis	Males and Females	24816252	European	log10 units	7797	HG19/GRCh37	NA	Metabolites	Lipid	2545563	0.0653151
met-a-380	Choline	NA	public	2014	Shin SY	Meta-analysis	Males and Females	24816252	European	log10 units	7750	HG19/GRCh37	NA	Metabolites	Lipid	2545597	0.0795514
met-a-381	N-acetylornithine	NA	public	2014	Shin SY	Meta-analysis	Males and Females	24816252	European	log10 units	7574	HG19/GRCh37	NA	Metabolites	Amino acid	2545364	0.221699
met-a-382	N1-methyladenosine	NA	public	2014	Shin SY	Meta-analysis	Males and Females	24816252	European	log10 units	7813	HG19/GRCh37	NA	Metabolites	Nucleotide	2545622	0.0602875
met-a-383	3-methyl-2-oxovalerate	NA	public	2014	Shin SY	Meta-analysis	Males and Females	24816252	European	log10 units	7779	HG19/GRCh37	NA	Metabolites	Amino acid	2545685	0.114775
met-a-384	3-methylhistidine	NA	public	2014	Shin SY	Meta-analysis	Males and Females	24816252	European	log10 units	5885	HG19/GRCh37	NA	Metabolites	Amino acid	2543426	0.405273
met-a-385	3-phenylpropionate (hydrocinnamate)	NA	public	2014	Shin SY	Meta-analysis	Males and Females	24816252	European	log10 units	6182	HG19/GRCh37	NA	Metabolites	Amino acid	2544465	0.220587
met-a-386	Phenylacetate	NA	public	2014	Shin SY	Meta-analysis	Males and Females	24816252	European	log10 units	4754	HG19/GRCh37	NA	Metabolites	Amino acid	2544277	0.16278
met-a-387	Glycerophosphorylcholine (GPC)	NA	public	2014	Shin SY	Meta-analysis	Males and Females	24816252	European	log10 units	7156	HG19/GRCh37	NA	Metabolites	Lipid	2545468	0.160818
met-a-388	Aspartate	NA	public	2014	Shin SY	Meta-analysis	Males and Females	24816252	European	log10 units	7721	HG19/GRCh37	NA	Metabolites	Amino acid	2545425	0.198566
met-a-389	X-04357	NA	public	2014	Shin SY	Meta-analysis	Males and Females	24816252	European	log10 units	7502	HG19/GRCh37	NA	Metabolites	Unknown metabolite	2545854	0.247111
met-a-390	X-04494	NA	public	2014	Shin SY	Meta-analysis	Males and Females	24816252	European	log10 units	5007	HG19/GRCh37	NA	Metabolites	Unknown metabolite	2544637	0.138311
met-a-391	X-04495	NA	public	2014	Shin SY	Meta-analysis	Males and Females	24816252	European	log10 units	7490	HG19/GRCh37	NA	Metabolites	Unknown metabolite	2545543	0.183515
met-a-392	X-04498	NA	public	2014	Shin SY	Meta-analysis	Males and Females	24816252	European	log10 units	7160	HG19/GRCh37	NA	Metabolites	Unknown metabolite	2545878	0.150405
met-a-393	X-04499--3,4-dihydroxybutyrate	NA	public	2014	Shin SY	Meta-analysis	Males and Females	24816252	European	log10 units	6948	HG19/GRCh37	NA	Metabolites	Amino acid	2545613	0.137585
met-a-394	X-04500	NA	public	2014	Shin SY	Meta-analysis	Males and Females	24816252	European	log10 units	3647	HG19/GRCh37	NA	Metabolites	Unknown metabolite	2544484	0.42083
met-a-395	Dihomo-linoleate (20:2n6)	NA	public	2014	Shin SY	Meta-analysis	Males and Females	24816252	European	log10 units	7800	HG19/GRCh37	NA	Metabolites	Fatty acid	2545669	0.190098
met-a-396	X-18601	NA	public	2014	Shin SY	Meta-analysis	Males and Females	24816252	European	log10 units	7663	HG19/GRCh37	NA	Metabolites	Unknown metabolite	2545942	0.31013
met-a-397	2-hydroxystearate	NA	public	2014	Shin SY	Meta-analysis	Males and Females	24816252	European	log10 units	7763	HG19/GRCh37	NA	Metabolites	Lipid	2545671	0.122293
met-a-398	X-05426	NA	public	2014	Shin SY	Meta-analysis	Males and Females	24816252	European	log10 units	6357	HG19/GRCh37	NA	Metabolites	Unknown metabolite	2545107	0.299829
met-a-399	Indolelactate	NA	public	2014	Shin SY	Meta-analysis	Males and Females	24816252	European	log10 units	7378	HG19/GRCh37	NA	Metabolites	Amino acid	2546166	0.149333
met-a-400	Glycylvaline	NA	public	2014	Shin SY	Meta-analysis	Males and Females	24816252	European	log10 units	2108	HG19/GRCh37	NA	Metabolites	Peptide	2545247	0.270467
met-a-401	Gamma-glutamylleucine	NA	public	2014	Shin SY	Meta-analysis	Males and Females	24816252	European	log10 units	7802	HG19/GRCh37	NA	Metabolites	Peptide	2545647	0.116838
met-a-402	Eicosapentaenoate (EPA; 20:5n3)	NA	public	2014	Shin SY	Meta-analysis	Males and Females	24816252	European	log10 units	7816	HG19/GRCh37	NA	Metabolites	Fatty acid	2545634	0.190246
met-a-403	Estrone 3-sulfate	NA	public	2014	Shin SY	Meta-analysis	Males and Females	24816252	European	log10 units	957	HG19/GRCh37	NA	Metabolites	Lipid	2542633	0.249359
met-a-404	Glycocholate	NA	public	2014	Shin SY	Meta-analysis	Males and Females	24816252	European	log10 units	5995	HG19/GRCh37	NA	Metabolites	Lipid	2545954	0.288997
met-a-405	Glycodeoxycholate	NA	public	2014	Shin SY	Meta-analysis	Males and Females	24816252	European	log10 units	1477	HG19/GRCh37	NA	Metabolites	Lipid	2544647	0.353742
met-a-406	Taurochenodeoxycholate	NA	public	2014	Shin SY	Meta-analysis	Males and Females	24816252	European	log10 units	5716	HG19/GRCh37	NA	Metabolites	Lipid	2546774	0.29846
met-a-407	Taurocholate	NA	public	2014	Shin SY	Meta-analysis	Males and Females	24816252	European	log10 units	4032	HG19/GRCh37	NA	Metabolites	Lipid	2545866	0.345603
met-a-408	X-05907	NA	public	2014	Shin SY	Meta-analysis	Males and Females	24816252	European	log10 units	7734	HG19/GRCh37	NA	Metabolites	Unknown metabolite	2545753	0.129963
met-a-409	Docosahexaenoate (DHA; 22:6n3)	NA	public	2014	Shin SY	Meta-analysis	Males and Females	24816252	European	log10 units	7818	HG19/GRCh37	NA	Metabolites	Fatty acid	2545635	0.18734
met-a-410	1-stearoylglycerophosphoinositol	NA	public	2014	Shin SY	Meta-analysis	Males and Females	24816252	European	log10 units	7694	HG19/GRCh37	NA	Metabolites	Lipid	2545589	0.185324
met-a-411	X-06226	NA	public	2014	Shin SY	Meta-analysis	Males and Females	24816252	European	log10 units	7623	HG19/GRCh37	NA	Metabolites	Unknown metabolite	2545759	0.119005
met-a-412	X-06246	NA	public	2014	Shin SY	Meta-analysis	Males and Females	24816252	European	log10 units	7358	HG19/GRCh37	NA	Metabolites	Unknown metabolite	2545551	0.148151
met-a-413	X-06267	NA	public	2014	Shin SY	Meta-analysis	Males and Females	24816252	European	log10 units	7075	HG19/GRCh37	NA	Metabolites	Unknown metabolite	2545696	0.158415
met-a-414	X-06307	NA	public	2014	Shin SY	Meta-analysis	Males and Females	24816252	European	log10 units	6774	HG19/GRCh37	NA	Metabolites	Unknown metabolite	2545549	0.178329
met-a-415	X-06350	NA	public	2014	Shin SY	Meta-analysis	Males and Females	24816252	European	log10 units	5161	HG19/GRCh37	NA	Metabolites	Unknown metabolite	2545553	0.144889
met-a-416	X-06351	NA	public	2014	Shin SY	Meta-analysis	Males and Females	24816252	European	log10 units	4791	HG19/GRCh37	NA	Metabolites	Unknown metabolite	2544606	0.160189
met-a-417	Myo-inositol	NA	public	2014	Shin SY	Meta-analysis	Males and Females	24816252	European	log10 units	7803	HG19/GRCh37	NA	Metabolites	Lipid	2545559	0.112848
met-a-418	Glucose	NA	public	2014	Shin SY	Meta-analysis	Males and Females	24816252	European	log10 units	7773	HG19/GRCh37	NA	Metabolites	Carbohydrate	2545599	0.0908104
met-a-419	1,5-anhydroglucitol (1,5-AG)	NA	public	2014	Shin SY	Meta-analysis	Males and Females	24816252	European	log10 units	7746	HG19/GRCh37	NA	Metabolites	Carbohydrate	2545780	0.152704
met-a-420	2-hydroxybutyrate (AHB)	NA	public	2014	Shin SY	Meta-analysis	Males and Females	24816252	European	log10 units	7815	HG19/GRCh37	NA	Metabolites	Amino acid	2545615	0.168364
met-a-421	3-methyl-2-oxobutyrate	NA	public	2014	Shin SY	Meta-analysis	Males and Females	24816252	European	log10 units	7648	HG19/GRCh37	NA	Metabolites	Amino acid	2545692	0.114791
met-a-422	1,6-anhydroglucose	NA	public	2014	Shin SY	Meta-analysis	Males and Females	24816252	European	log10 units	3663	HG19/GRCh37	NA	Metabolites	Carbohydrate	2541750	0.2885
met-a-423	1-palmitoylglycerol (1-monopalmitin)	NA	public	2014	Shin SY	Meta-analysis	Males and Females	24816252	European	log10 units	7429	HG19/GRCh37	NA	Metabolites	Lipid	2544839	0.165504
met-a-424	1-oleoylglycerol (1-monoolein)	NA	public	2014	Shin SY	Meta-analysis	Males and Females	24816252	European	log10 units	5717	HG19/GRCh37	NA	Metabolites	Lipid	2545533	0.258196
met-a-425	1-stearoylglycerol (1-monostearin)	NA	public	2014	Shin SY	Meta-analysis	Males and Females	24816252	European	log10 units	6965	HG19/GRCh37	NA	Metabolites	Lipid	2544531	0.152138
met-a-426	X-08402	NA	public	2014	Shin SY	Meta-analysis	Males and Females	24816252	European	log10 units	7726	HG19/GRCh37	NA	Metabolites	Unknown metabolite	2545599	0.149581
met-a-427	2-hydroxyisobutyrate	NA	public	2014	Shin SY	Meta-analysis	Males and Females	24816252	European	log10 units	6539	HG19/GRCh37	NA	Metabolites	Amino acid	2545252	0.140564
met-a-428	X-08766	NA	public	2014	Shin SY	Meta-analysis	Males and Females	24816252	European	log10 units	6050	HG19/GRCh37	NA	Metabolites	Unknown metabolite	2544547	0.160779
met-a-429	4-methyl-2-oxopentanoate	NA	public	2014	Shin SY	Meta-analysis	Males and Females	24816252	European	log10 units	7776	HG19/GRCh37	NA	Metabolites	Amino acid	2545690	0.125626
met-a-430	Phenyllactate (PLA)	NA	public	2014	Shin SY	Meta-analysis	Males and Females	24816252	European	log10 units	6064	HG19/GRCh37	NA	Metabolites	Amino acid	2544881	0.130058
met-a-431	Homocitrulline	NA	public	2014	Shin SY	Meta-analysis	Males and Females	24816252	European	log10 units	4135	HG19/GRCh37	NA	Metabolites	Amino acid	2545416	0.171706
met-a-432	Aspartylphenylalanine	NA	public	2014	Shin SY	Meta-analysis	Males and Females	24816252	European	log10 units	3948	HG19/GRCh37	NA	Metabolites	Peptide	2545786	0.225726
met-a-433	Levulinate (4-oxovalerate)	NA	public	2014	Shin SY	Meta-analysis	Males and Females	24816252	European	log10 units	6982	HG19/GRCh37	NA	Metabolites	Amino acid	2544323	0.122634
met-a-434	Palmitoylcarnitine	NA	public	2014	Shin SY	Meta-analysis	Males and Females	24816252	European	log10 units	7701	HG19/GRCh37	NA	Metabolites	Lipid	2545659	0.175753
met-a-435	X-08988	NA	public	2014	Shin SY	Meta-analysis	Males and Females	24816252	European	log10 units	7776	HG19/GRCh37	NA	Metabolites	Unknown metabolite	2545530	0.13381
met-a-436	X-09026	NA	public	2014	Shin SY	Meta-analysis	Males and Females	24816252	European	log10 units	7627	HG19/GRCh37	NA	Metabolites	Unknown metabolite	2545849	0.137076
met-a-437	X-09108	NA	public	2014	Shin SY	Meta-analysis	Males and Females	24816252	European	log10 units	6910	HG19/GRCh37	NA	Metabolites	Unknown metabolite	2545794	0.125209
met-a-438	Cholate	NA	public	2014	Shin SY	Meta-analysis	Males and Females	24816252	European	log10 units	5929	HG19/GRCh37	NA	Metabolites	Lipid	2545328	0.498161
met-a-439	X-09706	NA	public	2014	Shin SY	Meta-analysis	Males and Females	24816252	European	log10 units	7697	HG19/GRCh37	NA	Metabolites	Unknown metabolite	2545584	0.148712
met-a-440	X-10395	NA	public	2014	Shin SY	Meta-analysis	Males and Females	24816252	European	log10 units	7784	HG19/GRCh37	NA	Metabolites	Unknown metabolite	2545550	0.118317
met-a-441	X-10429	NA	public	2014	Shin SY	Meta-analysis	Males and Females	24816252	European	log10 units	6807	HG19/GRCh37	NA	Metabolites	Unknown metabolite	2544630	0.144402
met-a-442	X-10500	NA	public	2014	Shin SY	Meta-analysis	Males and Females	24816252	European	log10 units	7751	HG19/GRCh37	NA	Metabolites	Unknown metabolite	2545598	0.0974524
met-a-443	X-10506	NA	public	2014	Shin SY	Meta-analysis	Males and Females	24816252	European	log10 units	7710	HG19/GRCh37	NA	Metabolites	Unknown metabolite	2545397	0.126873
met-a-444	X-10510	NA	public	2014	Shin SY	Meta-analysis	Males and Females	24816252	European	log10 units	7792	HG19/GRCh37	NA	Metabolites	Unknown metabolite	2545516	0.143172
met-a-445	1-linoleoylglycerol (1-monolinolein)	NA	public	2014	Shin SY	Meta-analysis	Males and Females	24816252	European	log10 units	2797	HG19/GRCh37	NA	Metabolites	Lipid	2545660	0.229871
met-a-446	Indoleacetate	NA	public	2014	Shin SY	Meta-analysis	Males and Females	24816252	European	log10 units	7618	HG19/GRCh37	NA	Metabolites	Amino acid	2545787	0.172464
met-a-447	Hyodeoxycholate	NA	public	2014	Shin SY	Meta-analysis	Males and Females	24816252	European	log10 units	6025	HG19/GRCh37	NA	Metabolites	Lipid	2544532	0.343203
met-a-448	3-indoxyl sulfate	NA	public	2014	Shin SY	Meta-analysis	Males and Females	24816252	European	log10 units	7787	HG19/GRCh37	NA	Metabolites	Amino acid	2545634	0.202487
met-a-449	N-acetylglycine	NA	public	2014	Shin SY	Meta-analysis	Males and Females	24816252	European	log10 units	7135	HG19/GRCh37	NA	Metabolites	Amino acid	2545572	0.247303
met-a-450	Bilirubin (Z,Z)	NA	public	2014	Shin SY	Meta-analysis	Males and Females	24816252	European	log10 units	6812	HG19/GRCh37	NA	Metabolites	Cofactors and vitamins	2545527	0.317418
met-a-451	Creatine	NA	public	2014	Shin SY	Meta-analysis	Males and Females	24816252	European	log10 units	7822	HG19/GRCh37	NA	Metabolites	Amino acid	2545661	0.188934
met-a-452	Erythrose	NA	public	2014	Shin SY	Meta-analysis	Males and Females	24816252	European	log10 units	7263	HG19/GRCh37	NA	Metabolites	Carbohydrate	2545059	0.195896
met-a-453	Threonate	NA	public	2014	Shin SY	Meta-analysis	Males and Females	24816252	European	log10 units	7782	HG19/GRCh37	NA	Metabolites	Cofactors and vitamins	2545583	0.191768
met-a-454	X-10810	NA	public	2014	Shin SY	Meta-analysis	Males and Females	24816252	European	log10 units	7232	HG19/GRCh37	NA	Metabolites	Unknown metabolite	2545052	0.140568
met-a-455	Cysteine	NA	public	2014	Shin SY	Meta-analysis	Males and Females	24816252	European	log10 units	7692	HG19/GRCh37	NA	Metabolites	Amino acid	2545727	0.132545
met-a-456	Pyroglutamylglycine	NA	public	2014	Shin SY	Meta-analysis	Males and Females	24816252	European	log10 units	1586	HG19/GRCh37	NA	Metabolites	Peptide	2545128	0.221147
met-a-457	N-(2-furoyl)glycine	NA	public	2014	Shin SY	Meta-analysis	Males and Females	24816252	European	log10 units	604	HG19/GRCh37	NA	Metabolites	Xenobiotics	2542858	0.208475
met-a-458	DSGEGDFXAEGGGVR*	NA	public	2014	Shin SY	Meta-analysis	Males and Females	24816252	European	log10 units	5371	HG19/GRCh37	NA	Metabolites	Peptide	2545674	0.380525
met-a-459	Pyridoxate	NA	public	2014	Shin SY	Meta-analysis	Males and Females	24816252	European	log10 units	7703	HG19/GRCh37	NA	Metabolites	Cofactors and vitamins	2545397	0.217303
met-a-460	Androsterone sulfate	NA	public	2014	Shin SY	Meta-analysis	Males and Females	24816252	European	log10 units	7785	HG19/GRCh37	NA	Metabolites	Lipid	2545586	0.370955
met-a-461	3-carboxy-4-methyl-5-propyl-2-furanpropanoate (CMPF)	NA	public	2014	Shin SY	Meta-analysis	Males and Females	24816252	European	log10 units	7812	HG19/GRCh37	NA	Metabolites	Lipid	2545488	0.449552
met-a-462	3-(4-hydroxyphenyl)lactate	NA	public	2014	Shin SY	Meta-analysis	Males and Females	24816252	European	log10 units	7795	HG19/GRCh37	NA	Metabolites	Amino acid	2545643	0.150763
met-a-463	Acetylcarnitine	NA	public	2014	Shin SY	Meta-analysis	Males and Females	24816252	European	log10 units	7805	HG19/GRCh37	NA	Metabolites	Lipid	2545614	0.126578
met-a-464	Serine	NA	public	2014	Shin SY	Meta-analysis	Males and Females	24816252	European	log10 units	7796	HG19/GRCh37	NA	Metabolites	Amino acid	2545555	0.116009
met-a-465	Trans-4-hydroxyproline	NA	public	2014	Shin SY	Meta-analysis	Males and Females	24816252	European	log10 units	7802	HG19/GRCh37	NA	Metabolites	Amino acid	2545622	0.189475
met-a-466	Glutamate	NA	public	2014	Shin SY	Meta-analysis	Males and Females	24816252	European	log10 units	7804	HG19/GRCh37	NA	Metabolites	Amino acid	2545537	0.19243
met-a-467	Hexanoylcarnitine	NA	public	2014	Shin SY	Meta-analysis	Males and Females	24816252	European	log10 units	7786	HG19/GRCh37	NA	Metabolites	Lipid	2545658	0.176006
met-a-468	Glycine	NA	public	2014	Shin SY	Meta-analysis	Males and Females	24816252	European	log10 units	7802	HG19/GRCh37	NA	Metabolites	Amino acid	2545539	0.144854
met-a-469	Alanine	NA	public	2014	Shin SY	Meta-analysis	Males and Females	24816252	European	log10 units	7788	HG19/GRCh37	NA	Metabolites	Amino acid	2545552	0.112492
met-a-470	Glycochenodeoxycholate	NA	public	2014	Shin SY	Meta-analysis	Males and Females	24816252	European	log10 units	7087	HG19/GRCh37	NA	Metabolites	Lipid	2545325	0.384165
met-a-471	2-aminobutyrate	NA	public	2014	Shin SY	Meta-analysis	Males and Females	24816252	European	log10 units	7814	HG19/GRCh37	NA	Metabolites	Amino acid	2545391	0.11302
met-a-472	Scyllo-inositol	NA	public	2014	Shin SY	Meta-analysis	Males and Females	24816252	European	log10 units	6500	HG19/GRCh37	NA	Metabolites	Lipid	2545394	0.210607
met-a-473	Dodecanedioate	NA	public	2014	Shin SY	Meta-analysis	Males and Females	24816252	European	log10 units	6478	HG19/GRCh37	NA	Metabolites	Lipid	2544193	0.180813
met-a-474	Gamma-glutamylvaline	NA	public	2014	Shin SY	Meta-analysis	Males and Females	24816252	European	log10 units	7753	HG19/GRCh37	NA	Metabolites	Peptide	2545824	0.135695
met-a-475	Indolepropionate	NA	public	2014	Shin SY	Meta-analysis	Males and Females	24816252	European	log10 units	7803	HG19/GRCh37	NA	Metabolites	Amino acid	2545646	0.199809
met-a-476	Butyrylcarnitine	NA	public	2014	Shin SY	Meta-analysis	Males and Females	24816252	European	log10 units	7796	HG19/GRCh37	NA	Metabolites	Lipid	2545688	0.210191
met-a-477	Myristoleate (14:1n5)	NA	public	2014	Shin SY	Meta-analysis	Males and Females	24816252	European	log10 units	7804	HG19/GRCh37	NA	Metabolites	Fatty acid	2545638	0.213511
met-a-478	Dehydroisoandrosterone sulfate (DHEA-S)	NA	public	2014	Shin SY	Meta-analysis	Males and Females	24816252	European	log10 units	7793	HG19/GRCh37	NA	Metabolites	Lipid	2545593	0.307878
met-a-479	Propionylcarnitine	NA	public	2014	Shin SY	Meta-analysis	Males and Females	24816252	European	log10 units	7813	HG19/GRCh37	NA	Metabolites	Lipid	2545656	0.126044
met-a-480	Caproate (6:0)	NA	public	2014	Shin SY	Meta-analysis	Males and Females	24816252	European	log10 units	7811	HG19/GRCh37	NA	Metabolites	Fatty acid	2545676	0.111053
met-a-481	Caprylate (8:0)	NA	public	2014	Shin SY	Meta-analysis	Males and Females	24816252	European	log10 units	7802	HG19/GRCh37	NA	Metabolites	Fatty acid	2545676	0.11534
met-a-482	10-undecenoate (11:1n1)	NA	public	2014	Shin SY	Meta-analysis	Males and Females	24816252	European	log10 units	7806	HG19/GRCh37	NA	Metabolites	Fatty acid	2545687	0.161056
met-a-483	Docosapentaenoate (n3 DPA; 22:5n3)	NA	public	2014	Shin SY	Meta-analysis	Males and Females	24816252	European	log10 units	7821	HG19/GRCh37	NA	Metabolites	Fatty acid	2545661	0.199126
met-a-484	X-11204	NA	public	2014	Shin SY	Meta-analysis	Males and Females	24816252	European	log10 units	7799	HG19/GRCh37	NA	Metabolites	Unknown metabolite	2545622	0.0999822
met-a-485	X-02269	NA	public	2014	Shin SY	Meta-analysis	Males and Females	24816252	European	log10 units	7701	HG19/GRCh37	NA	Metabolites	Unknown metabolite	2545491	0.375403
met-a-486	Phenol sulfate	NA	public	2014	Shin SY	Meta-analysis	Males and Females	24816252	European	log10 units	7810	HG19/GRCh37	NA	Metabolites	Amino acid	2545665	0.274851
met-a-487	X-06126	NA	public	2014	Shin SY	Meta-analysis	Males and Females	24816252	European	log10 units	7785	HG19/GRCh37	NA	Metabolites	Unknown metabolite	2545794	0.318752
met-a-488	X-07765	NA	public	2014	Shin SY	Meta-analysis	Males and Females	24816252	European	log10 units	2170	HG19/GRCh37	NA	Metabolites	Unknown metabolite	2544155	0.27339
met-a-489	X-11247	NA	public	2014	Shin SY	Meta-analysis	Males and Females	24816252	European	log10 units	7403	HG19/GRCh37	NA	Metabolites	Unknown metabolite	2545430	0.399674
met-a-490	X-11261	NA	public	2014	Shin SY	Meta-analysis	Males and Females	24816252	European	log10 units	7771	HG19/GRCh37	NA	Metabolites	Unknown metabolite	2545582	0.246954
met-a-491	Bilirubin (E,E)*	NA	public	2014	Shin SY	Meta-analysis	Males and Females	24816252	European	log10 units	7748	HG19/GRCh37	NA	Metabolites	Cofactors and vitamins	2545661	0.320651
met-a-492	X-02249	NA	public	2014	Shin SY	Meta-analysis	Males and Females	24816252	European	log10 units	7818	HG19/GRCh37	NA	Metabolites	Unknown metabolite	2545663	0.190357
met-a-493	Heme*	NA	public	2014	Shin SY	Meta-analysis	Males and Females	24816252	European	log10 units	6380	HG19/GRCh37	NA	Metabolites	Cofactors and vitamins	2545666	0.2544
met-a-494	X-11299	NA	public	2014	Shin SY	Meta-analysis	Males and Females	24816252	European	log10 units	7347	HG19/GRCh37	NA	Metabolites	Unknown metabolite	2545422	0.48926
met-a-495	X-11315	NA	public	2014	Shin SY	Meta-analysis	Males and Females	24816252	European	log10 units	7785	HG19/GRCh37	NA	Metabolites	Unknown metabolite	2545567	0.166136
met-a-496	X-11317	NA	public	2014	Shin SY	Meta-analysis	Males and Females	24816252	European	log10 units	7811	HG19/GRCh37	NA	Metabolites	Unknown metabolite	2545616	0.106264
met-a-497	1-linoleoylglycerophosphoethanolamine*	NA	public	2014	Shin SY	Meta-analysis	Males and Females	24816252	European	log10 units	7817	HG19/GRCh37	NA	Metabolites	Lipid	2545675	0.179228
met-a-498	X-11327	NA	public	2014	Shin SY	Meta-analysis	Males and Females	24816252	European	log10 units	7671	HG19/GRCh37	NA	Metabolites	Unknown metabolite	2545642	0.114063
met-a-499	X-11334	NA	public	2014	Shin SY	Meta-analysis	Males and Females	24816252	European	log10 units	5462	HG19/GRCh37	NA	Metabolites	Unknown metabolite	2544534	0.146851
met-a-500	3-dehydrocarnitine*	NA	public	2014	Shin SY	Meta-analysis	Males and Females	24816252	European	log10 units	7809	HG19/GRCh37	NA	Metabolites	Lipid	2545672	0.130856
met-a-501	Pyroglutamine*	NA	public	2014	Shin SY	Meta-analysis	Males and Females	24816252	European	log10 units	7800	HG19/GRCh37	NA	Metabolites	Amino acid	2545655	0.212624
met-a-502	C-glycosyltryptophan*	NA	public	2014	Shin SY	Meta-analysis	Males and Females	24816252	European	log10 units	7786	HG19/GRCh37	NA	Metabolites	Amino acid	2545614	0.0863183
met-a-503	X-11374	NA	public	2014	Shin SY	Meta-analysis	Males and Females	24816252	European	log10 units	2609	HG19/GRCh37	NA	Metabolites	Unknown metabolite	2545555	0.225342
met-a-504	X-11381	NA	public	2014	Shin SY	Meta-analysis	Males and Females	24816252	European	log10 units	7753	HG19/GRCh37	NA	Metabolites	Unknown metabolite	2545628	0.126268
met-a-505	X-03056--N-[3-(2-Oxopyrrolidin-1-yl)propyl]acetamide	NA	public	2014	Shin SY	Meta-analysis	Males and Females	24816252	European	log10 units	7812	HG19/GRCh37	NA	Metabolites	Amino acid	2545675	0.150963
met-a-506	X-11412	NA	public	2014	Shin SY	Meta-analysis	Males and Females	24816252	European	log10 units	6935	HG19/GRCh37	NA	Metabolites	Unknown metabolite	2546027	0.115252
met-a-507	X-01911	NA	public	2014	Shin SY	Meta-analysis	Males and Females	24816252	European	log10 units	6360	HG19/GRCh37	NA	Metabolites	Unknown metabolite	2545495	0.322211
met-a-508	X-11422--xanthine	NA	public	2014	Shin SY	Meta-analysis	Males and Females	24816252	European	log10 units	6346	HG19/GRCh37	NA	Metabolites	Nucleotide	2545847	0.148324
met-a-509	X-11423--O-sulfo-L-tyrosine	NA	public	2014	Shin SY	Meta-analysis	Males and Females	24816252	European	log10 units	7765	HG19/GRCh37	NA	Metabolites	Amino acid	2545473	0.103629
met-a-510	X-09789	NA	public	2014	Shin SY	Meta-analysis	Males and Females	24816252	European	log10 units	7805	HG19/GRCh37	NA	Metabolites	Unknown metabolite	2545645	0.30214
met-a-511	X-11437	NA	public	2014	Shin SY	Meta-analysis	Males and Females	24816252	European	log10 units	6782	HG19/GRCh37	NA	Metabolites	Unknown metabolite	2545254	0.45193
met-a-512	X-11438	NA	public	2014	Shin SY	Meta-analysis	Males and Females	24816252	European	log10 units	7084	HG19/GRCh37	NA	Metabolites	Unknown metabolite	2546055	0.201773
met-a-513	X-11440	NA	public	2014	Shin SY	Meta-analysis	Males and Females	24816252	European	log10 units	7686	HG19/GRCh37	NA	Metabolites	Unknown metabolite	2545645	0.29321
met-a-514	X-11441	NA	public	2014	Shin SY	Meta-analysis	Males and Females	24816252	European	log10 units	7072	HG19/GRCh37	NA	Metabolites	Unknown metabolite	2545374	0.239887
met-a-515	X-11442	NA	public	2014	Shin SY	Meta-analysis	Males and Females	24816252	European	log10 units	7142	HG19/GRCh37	NA	Metabolites	Unknown metabolite	2545468	0.240892
met-a-516	X-11444	NA	public	2014	Shin SY	Meta-analysis	Males and Females	24816252	European	log10 units	7758	HG19/GRCh37	NA	Metabolites	Unknown metabolite	2545559	0.192775
met-a-517	X-11445--5-alpha-pregnan-3beta,20alpha-disulfate	NA	public	2014	Shin SY	Meta-analysis	Males and Females	24816252	European	log10 units	2570	HG19/GRCh37	NA	Metabolites	Lipid	2545722	0.317304
met-a-518	X-11452	NA	public	2014	Shin SY	Meta-analysis	Males and Females	24816252	European	log10 units	6519	HG19/GRCh37	NA	Metabolites	Unknown metabolite	2545650	0.299446
met-a-519	X-11469	NA	public	2014	Shin SY	Meta-analysis	Males and Females	24816252	European	log10 units	7779	HG19/GRCh37	NA	Metabolites	Unknown metabolite	2545783	0.359309
met-a-520	X-11470	NA	public	2014	Shin SY	Meta-analysis	Males and Females	24816252	European	log10 units	7271	HG19/GRCh37	NA	Metabolites	Unknown metabolite	2545203	0.187066
met-a-521	X-11478	NA	public	2014	Shin SY	Meta-analysis	Males and Females	24816252	European	log10 units	6593	HG19/GRCh37	NA	Metabolites	Unknown metabolite	2545166	0.237563
met-a-522	X-11483	NA	public	2014	Shin SY	Meta-analysis	Males and Females	24816252	European	log10 units	4608	HG19/GRCh37	NA	Metabolites	Unknown metabolite	2542922	0.292651
met-a-523	X-11485	NA	public	2014	Shin SY	Meta-analysis	Males and Females	24816252	European	log10 units	4544	HG19/GRCh37	NA	Metabolites	Unknown metabolite	2545895	0.24004
met-a-524	X-11491	NA	public	2014	Shin SY	Meta-analysis	Males and Females	24816252	European	log10 units	6584	HG19/GRCh37	NA	Metabolites	Unknown metabolite	2545837	0.295915
met-a-525	X-11497	NA	public	2014	Shin SY	Meta-analysis	Males and Females	24816252	European	log10 units	7481	HG19/GRCh37	NA	Metabolites	Unknown metabolite	2545579	0.191829
met-a-526	HWESASXX*	NA	public	2014	Shin SY	Meta-analysis	Males and Females	24816252	European	log10 units	7700	HG19/GRCh37	NA	Metabolites	Peptide	2545502	0.288407
met-a-527	X-11521	NA	public	2014	Shin SY	Meta-analysis	Males and Females	24816252	European	log10 units	7193	HG19/GRCh37	NA	Metabolites	Unknown metabolite	2545110	0.195661
met-a-528	X-11529	NA	public	2014	Shin SY	Meta-analysis	Males and Females	24816252	European	log10 units	6664	HG19/GRCh37	NA	Metabolites	Unknown metabolite	2545303	0.333734
met-a-529	X-11530	NA	public	2014	Shin SY	Meta-analysis	Males and Females	24816252	European	log10 units	7409	HG19/GRCh37	NA	Metabolites	Unknown metabolite	2545760	0.247029
met-a-530	X-11537	NA	public	2014	Shin SY	Meta-analysis	Males and Females	24816252	European	log10 units	2719	HG19/GRCh37	NA	Metabolites	Unknown metabolite	2545623	0.236
met-a-531	X-11538	NA	public	2014	Shin SY	Meta-analysis	Males and Females	24816252	European	log10 units	7804	HG19/GRCh37	NA	Metabolites	Unknown metabolite	2545672	0.225792
met-a-532	X-11540	NA	public	2014	Shin SY	Meta-analysis	Males and Females	24816252	European	log10 units	2688	HG19/GRCh37	NA	Metabolites	Unknown metabolite	2545690	0.229093
met-a-533	X-11546	NA	public	2014	Shin SY	Meta-analysis	Males and Females	24816252	European	log10 units	2015	HG19/GRCh37	NA	Metabolites	Unknown metabolite	2544421	0.327822
met-a-534	X-11550	NA	public	2014	Shin SY	Meta-analysis	Males and Females	24816252	European	log10 units	7776	HG19/GRCh37	NA	Metabolites	Unknown metabolite	2545614	0.0968131
met-a-535	X-11552	NA	public	2014	Shin SY	Meta-analysis	Males and Females	24816252	European	log10 units	2170	HG19/GRCh37	NA	Metabolites	Unknown metabolite	2545812	0.152802
met-a-536	X-11593--O-methylascorbate*	NA	public	2014	Shin SY	Meta-analysis	Males and Females	24816252	European	log10 units	7788	HG19/GRCh37	NA	Metabolites	Cofactors and vitamins	2545561	0.109531
met-a-537	Adrenate (22:4n6)	NA	public	2014	Shin SY	Meta-analysis	Males and Females	24816252	European	log10 units	7778	HG19/GRCh37	NA	Metabolites	Fatty acid	2545645	0.172073
met-a-538	Homostachydrine*	NA	public	2014	Shin SY	Meta-analysis	Males and Females	24816252	European	log10 units	3003	HG19/GRCh37	NA	Metabolites	Xenobiotics	2545071	0.180149
met-a-539	ADSGEGDFXAEGGGVR*	NA	public	2014	Shin SY	Meta-analysis	Males and Females	24816252	European	log10 units	5588	HG19/GRCh37	NA	Metabolites	Peptide	2545664	0.32556
met-a-540	X-11786--methylcysteine	NA	public	2014	Shin SY	Meta-analysis	Males and Females	24816252	European	log10 units	2811	HG19/GRCh37	NA	Metabolites	Amino acid	2545672	0.180046
met-a-541	X-11787	NA	public	2014	Shin SY	Meta-analysis	Males and Females	24816252	European	log10 units	7811	HG19/GRCh37	NA	Metabolites	Unknown metabolite	2545629	0.0808479
met-a-542	X-11792	NA	public	2014	Shin SY	Meta-analysis	Males and Females	24816252	European	log10 units	2442	HG19/GRCh37	NA	Metabolites	Unknown metabolite	2544998	0.371792
met-a-543	X-11793--oxidized bilirubin*	NA	public	2014	Shin SY	Meta-analysis	Males and Females	24816252	European	log10 units	7611	HG19/GRCh37	NA	Metabolites	Cofactors and vitamins	2545819	0.218088
met-a-544	X-11795	NA	public	2014	Shin SY	Meta-analysis	Males and Females	24816252	European	log10 units	7763	HG19/GRCh37	NA	Metabolites	Unknown metabolite	2545664	0.181867
met-a-545	X-11799	NA	public	2014	Shin SY	Meta-analysis	Males and Females	24816252	European	log10 units	5038	HG19/GRCh37	NA	Metabolites	Unknown metabolite	2545366	0.378058
met-a-546	X-11805	NA	public	2014	Shin SY	Meta-analysis	Males and Females	24816252	European	log10 units	2814	HG19/GRCh37	NA	Metabolites	Unknown metabolite	2545657	0.291841
met-a-547	X-11818	NA	public	2014	Shin SY	Meta-analysis	Males and Females	24816252	European	log10 units	6790	HG19/GRCh37	NA	Metabolites	Unknown metabolite	2546063	0.159137
met-a-548	X-11820	NA	public	2014	Shin SY	Meta-analysis	Males and Females	24816252	European	log10 units	7710	HG19/GRCh37	NA	Metabolites	Unknown metabolite	2545735	0.212673
met-a-549	X-11843	NA	public	2014	Shin SY	Meta-analysis	Males and Females	24816252	European	log10 units	3938	HG19/GRCh37	NA	Metabolites	Unknown metabolite	2545410	0.372658
met-a-550	X-11845	NA	public	2014	Shin SY	Meta-analysis	Males and Females	24816252	European	log10 units	2741	HG19/GRCh37	NA	Metabolites	Unknown metabolite	2545107	0.368189
met-a-551	X-11847	NA	public	2014	Shin SY	Meta-analysis	Males and Females	24816252	European	log10 units	6059	HG19/GRCh37	NA	Metabolites	Unknown metabolite	2545391	0.496384
met-a-552	X-11849	NA	public	2014	Shin SY	Meta-analysis	Males and Females	24816252	European	log10 units	5350	HG19/GRCh37	NA	Metabolites	Unknown metabolite	2545560	0.482026
met-a-553	X-11850	NA	public	2014	Shin SY	Meta-analysis	Males and Females	24816252	European	log10 units	4868	HG19/GRCh37	NA	Metabolites	Unknown metabolite	2546211	0.442595
met-a-554	X-11852	NA	public	2014	Shin SY	Meta-analysis	Males and Females	24816252	European	log10 units	2974	HG19/GRCh37	NA	Metabolites	Unknown metabolite	2544519	0.396714
met-a-555	X-11858	NA	public	2014	Shin SY	Meta-analysis	Males and Females	24816252	European	log10 units	3427	HG19/GRCh37	NA	Metabolites	Unknown metabolite	2544861	0.463267
met-a-556	X-11859	NA	public	2014	Shin SY	Meta-analysis	Males and Females	24816252	European	log10 units	2721	HG19/GRCh37	NA	Metabolites	Unknown metabolite	2545281	0.108504
met-a-557	X-11876	NA	public	2014	Shin SY	Meta-analysis	Males and Females	24816252	European	log10 units	4965	HG19/GRCh37	NA	Metabolites	Unknown metabolite	2545934	0.199343
met-a-558	1-arachidonoylglycerophosphocholine*	NA	public	2014	Shin SY	Meta-analysis	Males and Females	24816252	European	log10 units	7507	HG19/GRCh37	NA	Metabolites	Lipid	2545400	0.159628
met-a-559	1-palmitoleoylglycerophosphocholine*	NA	public	2014	Shin SY	Meta-analysis	Males and Females	24816252	European	log10 units	7812	HG19/GRCh37	NA	Metabolites	Lipid	2545682	0.177168
met-a-560	X-11905	NA	public	2014	Shin SY	Meta-analysis	Males and Females	24816252	European	log10 units	4761	HG19/GRCh37	NA	Metabolites	Unknown metabolite	2542634	0.20006
met-a-561	X-12007	NA	public	2014	Shin SY	Meta-analysis	Males and Females	24816252	European	log10 units	1362	HG19/GRCh37	NA	Metabolites	Unknown metabolite	2540762	0.217963
met-a-562	X-12013	NA	public	2014	Shin SY	Meta-analysis	Males and Females	24816252	European	log10 units	1948	HG19/GRCh37	NA	Metabolites	Unknown metabolite	2545570	0.262005
met-a-563	Gamma-glutamylmethionine*	NA	public	2014	Shin SY	Meta-analysis	Males and Females	24816252	European	log10 units	2240	HG19/GRCh37	NA	Metabolites	Peptide	2545674	0.123079
met-a-564	Gamma-glutamylthreonine*	NA	public	2014	Shin SY	Meta-analysis	Males and Females	24816252	European	log10 units	4016	HG19/GRCh37	NA	Metabolites	Peptide	2545368	0.152773
met-a-565	X-12029	NA	public	2014	Shin SY	Meta-analysis	Males and Females	24816252	European	log10 units	7564	HG19/GRCh37	NA	Metabolites	Unknown metabolite	2546069	0.0990273
met-a-566	X-12038	NA	public	2014	Shin SY	Meta-analysis	Males and Females	24816252	European	log10 units	7758	HG19/GRCh37	NA	Metabolites	Unknown metabolite	2545686	0.116827
met-a-567	X-12039	NA	public	2014	Shin SY	Meta-analysis	Males and Females	24816252	European	log10 units	5461	HG19/GRCh37	NA	Metabolites	Unknown metabolite	2544420	0.342772
met-a-568	X-12040	NA	public	2014	Shin SY	Meta-analysis	Males and Females	24816252	European	log10 units	559	HG19/GRCh37	NA	Metabolites	Unknown metabolite	2538751	0.230536
met-a-569	X-12056	NA	public	2014	Shin SY	Meta-analysis	Males and Females	24816252	European	log10 units	4130	HG19/GRCh37	NA	Metabolites	Unknown metabolite	2545359	0.296948
met-a-570	X-12063	NA	public	2014	Shin SY	Meta-analysis	Males and Females	24816252	European	log10 units	7197	HG19/GRCh37	NA	Metabolites	Unknown metabolite	2545798	0.268055
met-a-571	Gamma-tocopherol	NA	public	2014	Shin SY	Meta-analysis	Males and Females	24816252	European	log10 units	6226	HG19/GRCh37	NA	Metabolites	Cofactors and vitamins	2544979	0.239411
met-a-572	Gamma-glutamylphenylalanine	NA	public	2014	Shin SY	Meta-analysis	Males and Females	24816252	European	log10 units	7753	HG19/GRCh37	NA	Metabolites	Peptide	2545841	0.098453
met-a-573	Isobutyrylcarnitine	NA	public	2014	Shin SY	Meta-analysis	Males and Females	24816252	European	log10 units	7812	HG19/GRCh37	NA	Metabolites	Amino acid	2545669	0.19915
met-a-574	Pseudouridine	NA	public	2014	Shin SY	Meta-analysis	Males and Females	24816252	European	log10 units	7785	HG19/GRCh37	NA	Metabolites	Nucleotide	2545533	0.0858128
met-a-575	Valerate	NA	public	2014	Shin SY	Meta-analysis	Males and Females	24816252	European	log10 units	4102	HG19/GRCh37	NA	Metabolites	Lipid	2545199	0.132753
met-a-576	Palmitoleate (16:1n7)	NA	public	2014	Shin SY	Meta-analysis	Males and Females	24816252	European	log10 units	7776	HG19/GRCh37	NA	Metabolites	Fatty acid	2545657	0.202497
met-a-577	Alpha-ketoglutarate	NA	public	2014	Shin SY	Meta-analysis	Males and Females	24816252	European	log10 units	6130	HG19/GRCh37	NA	Metabolites	Energy	2544385	0.19058
met-a-578	Erythronate*	NA	public	2014	Shin SY	Meta-analysis	Males and Females	24816252	European	log10 units	7752	HG19/GRCh37	NA	Metabolites	Carbohydrate	2545588	0.109838
met-a-579	Lathosterol	NA	public	2014	Shin SY	Meta-analysis	Males and Females	24816252	European	log10 units	5457	HG19/GRCh37	NA	Metabolites	Lipid	2544172	0.217831
met-a-580	X-12092	NA	public	2014	Shin SY	Meta-analysis	Males and Females	24816252	European	log10 units	7500	HG19/GRCh37	NA	Metabolites	Unknown metabolite	2545734	0.260077
met-a-581	X-12093	NA	public	2014	Shin SY	Meta-analysis	Males and Females	24816252	European	log10 units	2854	HG19/GRCh37	NA	Metabolites	Unknown metabolite	2545103	0.216535
met-a-582	X-12094	NA	public	2014	Shin SY	Meta-analysis	Males and Females	24816252	European	log10 units	7467	HG19/GRCh37	NA	Metabolites	Unknown metabolite	2545632	0.193425
met-a-583	X-12095--N1-methyl-3-pyridone-4-carboxamide	NA	public	2014	Shin SY	Meta-analysis	Males and Females	24816252	European	log10 units	7711	HG19/GRCh37	NA	Metabolites	Nucleotide	2545785	0.163867
met-a-584	X-12100--hydroxytryptophan*	NA	public	2014	Shin SY	Meta-analysis	Males and Females	24816252	European	log10 units	7499	HG19/GRCh37	NA	Metabolites	Amino acid	2545929	0.119227
met-a-585	X-12116	NA	public	2014	Shin SY	Meta-analysis	Males and Females	24816252	European	log10 units	3039	HG19/GRCh37	NA	Metabolites	Unknown metabolite	2544669	0.215644
met-a-586	Eicosenoate (20:1n9 or 11)	NA	public	2014	Shin SY	Meta-analysis	Males and Females	24816252	European	log10 units	7799	HG19/GRCh37	NA	Metabolites	Fatty acid	2545661	0.212089
met-a-587	X-12188	NA	public	2014	Shin SY	Meta-analysis	Males and Females	24816252	European	log10 units	832	HG19/GRCh37	NA	Metabolites	Unknown metabolite	2545176	0.215367
met-a-588	X-12189	NA	public	2014	Shin SY	Meta-analysis	Males and Females	24816252	European	log10 units	481	HG19/GRCh37	NA	Metabolites	Unknown metabolite	2537451	0.153257
met-a-589	X-12206	NA	public	2014	Shin SY	Meta-analysis	Males and Females	24816252	European	log10 units	2795	HG19/GRCh37	NA	Metabolites	Unknown metabolite	2545821	0.126754
met-a-590	X-12212	NA	public	2014	Shin SY	Meta-analysis	Males and Females	24816252	European	log10 units	4566	HG19/GRCh37	NA	Metabolites	Unknown metabolite	2545160	0.286169
met-a-591	X-12216	NA	public	2014	Shin SY	Meta-analysis	Males and Females	24816252	European	log10 units	5369	HG19/GRCh37	NA	Metabolites	Unknown metabolite	2545350	0.213913
met-a-592	X-12217	NA	public	2014	Shin SY	Meta-analysis	Males and Females	24816252	European	log10 units	6469	HG19/GRCh37	NA	Metabolites	Unknown metabolite	2545347	0.233939
met-a-593	X-12230	NA	public	2014	Shin SY	Meta-analysis	Males and Females	24816252	European	log10 units	5649	HG19/GRCh37	NA	Metabolites	Unknown metabolite	2545580	0.277818
met-a-594	X-12231	NA	public	2014	Shin SY	Meta-analysis	Males and Females	24816252	European	log10 units	5111	HG19/GRCh37	NA	Metabolites	Unknown metabolite	2545541	0.245741
met-a-595	X-12236	NA	public	2014	Shin SY	Meta-analysis	Males and Females	24816252	European	log10 units	1924	HG19/GRCh37	NA	Metabolites	Unknown metabolite	2543269	0.232234
met-a-596	X-12244--N-acetylcarnosine	NA	public	2014	Shin SY	Meta-analysis	Males and Females	24816252	European	log10 units	6608	HG19/GRCh37	NA	Metabolites	Peptide	2545599	0.132246
met-a-597	X-12253	NA	public	2014	Shin SY	Meta-analysis	Males and Females	24816252	European	log10 units	6004	HG19/GRCh37	NA	Metabolites	Unknown metabolite	2545556	0.292373
met-a-598	X-12261	NA	public	2014	Shin SY	Meta-analysis	Males and Females	24816252	European	log10 units	1050	HG19/GRCh37	NA	Metabolites	Unknown metabolite	2545089	0.233483
met-a-599	X-12329	NA	public	2014	Shin SY	Meta-analysis	Males and Females	24816252	European	log10 units	867	HG19/GRCh37	NA	Metabolites	Unknown metabolite	2534362	0.266626
met-a-600	X-10346	NA	public	2014	Shin SY	Meta-analysis	Males and Females	24816252	European	log10 units	4207	HG19/GRCh37	NA	Metabolites	Unknown metabolite	2544806	0.364763
met-a-601	ADpSGEGDFXAEGGGVR*	NA	public	2014	Shin SY	Meta-analysis	Males and Females	24816252	European	log10 units	3939	HG19/GRCh37	NA	Metabolites	Peptide	2545660	0.287511
met-a-602	1-eicosatrienoylglycerophosphocholine*	NA	public	2014	Shin SY	Meta-analysis	Males and Females	24816252	European	log10 units	7809	HG19/GRCh37	NA	Metabolites	Lipid	2545640	0.177489
met-a-603	1-docosahexaenoylglycerophosphocholine*	NA	public	2014	Shin SY	Meta-analysis	Males and Females	24816252	European	log10 units	7798	HG19/GRCh37	NA	Metabolites	Lipid	2545492	0.184271
met-a-604	X-12405	NA	public	2014	Shin SY	Meta-analysis	Males and Females	24816252	European	log10 units	6676	HG19/GRCh37	NA	Metabolites	Unknown metabolite	2546056	0.19393
met-a-605	X-12407	NA	public	2014	Shin SY	Meta-analysis	Males and Females	24816252	European	log10 units	2814	HG19/GRCh37	NA	Metabolites	Unknown metabolite	2543481	0.269118
met-a-606	X-12428	NA	public	2014	Shin SY	Meta-analysis	Males and Females	24816252	European	log10 units	1439	HG19/GRCh37	NA	Metabolites	Unknown metabolite	2544499	0.208381
met-a-607	1-eicosadienoylglycerophosphocholine*	NA	public	2014	Shin SY	Meta-analysis	Males and Females	24816252	European	log10 units	6892	HG19/GRCh37	NA	Metabolites	Lipid	2545861	0.204645
met-a-608	X-12435	NA	public	2014	Shin SY	Meta-analysis	Males and Females	24816252	European	log10 units	231	HG19/GRCh37	NA	Metabolites	Unknown metabolite	2539159	0.206392
met-a-609	X-12441--12-hydroxyeicosatetraenoate (12-HETE)	NA	public	2014	Shin SY	Meta-analysis	Males and Females	24816252	European	log10 units	2761	HG19/GRCh37	NA	Metabolites	Lipid	2545695	0.389115
met-a-610	X-12442--5,8-tetradecadienoate	NA	public	2014	Shin SY	Meta-analysis	Males and Females	24816252	European	log10 units	7780	HG19/GRCh37	NA	Metabolites	Lipid	2545631	0.225772
met-a-611	X-12443	NA	public	2014	Shin SY	Meta-analysis	Males and Females	24816252	European	log10 units	5357	HG19/GRCh37	NA	Metabolites	Unknown metabolite	2544471	0.38297
met-a-612	X-12450	NA	public	2014	Shin SY	Meta-analysis	Males and Females	24816252	European	log10 units	6432	HG19/GRCh37	NA	Metabolites	Unknown metabolite	2545740	0.16743
met-a-613	X-12456	NA	public	2014	Shin SY	Meta-analysis	Males and Females	24816252	European	log10 units	4774	HG19/GRCh37	NA	Metabolites	Unknown metabolite	2545624	0.208476
met-a-614	X-12465	NA	public	2014	Shin SY	Meta-analysis	Males and Females	24816252	European	log10 units	5883	HG19/GRCh37	NA	Metabolites	Unknown metabolite	2545306	0.229844
met-a-615	Octanoylcarnitine	NA	public	2014	Shin SY	Meta-analysis	Males and Females	24816252	European	log10 units	7790	HG19/GRCh37	NA	Metabolites	Lipid	2545666	0.206669
met-a-616	Alpha-hydroxyisovalerate	NA	public	2014	Shin SY	Meta-analysis	Males and Females	24816252	European	log10 units	7668	HG19/GRCh37	NA	Metabolites	Amino acid	2545440	0.186458
met-a-617	N-acetylthreonine	NA	public	2014	Shin SY	Meta-analysis	Males and Females	24816252	European	log10 units	6909	HG19/GRCh37	NA	Metabolites	Amino acid	2545129	0.123266
met-a-618	Decanoylcarnitine	NA	public	2014	Shin SY	Meta-analysis	Males and Females	24816252	European	log10 units	7766	HG19/GRCh37	NA	Metabolites	Lipid	2545676	0.222403
met-a-619	1-palmitoylglycerophosphocholine	NA	public	2014	Shin SY	Meta-analysis	Males and Females	24816252	European	log10 units	7803	HG19/GRCh37	NA	Metabolites	Lipid	2545684	0.103777
met-a-620	1-heptadecanoylglycerophosphocholine	NA	public	2014	Shin SY	Meta-analysis	Males and Females	24816252	European	log10 units	7422	HG19/GRCh37	NA	Metabolites	Lipid	2545876	0.230438
met-a-621	1-oleoylglycerophosphocholine	NA	public	2014	Shin SY	Meta-analysis	Males and Females	24816252	European	log10 units	7812	HG19/GRCh37	NA	Metabolites	Lipid	2545676	0.152035
met-a-622	1-stearoylglycerophosphocholine	NA	public	2014	Shin SY	Meta-analysis	Males and Females	24816252	European	log10 units	7817	HG19/GRCh37	NA	Metabolites	Lipid	2545648	0.230573
met-a-623	5-dodecenoate (12:1n7)	NA	public	2014	Shin SY	Meta-analysis	Males and Females	24816252	European	log10 units	7770	HG19/GRCh37	NA	Metabolites	Fatty acid	2545535	0.21986
met-a-624	Stearidonate (18:4n3)	NA	public	2014	Shin SY	Meta-analysis	Males and Females	24816252	European	log10 units	7775	HG19/GRCh37	NA	Metabolites	Fatty acid	2545635	0.215774
met-a-625	10-heptadecenoate (17:1n7)	NA	public	2014	Shin SY	Meta-analysis	Males and Females	24816252	European	log10 units	7795	HG19/GRCh37	NA	Metabolites	Fatty acid	2545657	0.187124
met-a-626	10-nonadecenoate (19:1n9)	NA	public	2014	Shin SY	Meta-analysis	Males and Females	24816252	European	log10 units	7789	HG19/GRCh37	NA	Metabolites	Fatty acid	2545680	0.199102
met-a-627	Epiandrosterone sulfate	NA	public	2014	Shin SY	Meta-analysis	Males and Females	24816252	European	log10 units	7769	HG19/GRCh37	NA	Metabolites	Lipid	2545674	0.334203
met-a-628	Linolenate [alpha or gamma; (18:3n3 or 6)]	NA	public	2014	Shin SY	Meta-analysis	Males and Females	24816252	European	log10 units	7786	HG19/GRCh37	NA	Metabolites	Fatty acid	2545661	0.179433
met-a-629	X-12510--2-aminooctanoic acid	NA	public	2014	Shin SY	Meta-analysis	Males and Females	24816252	European	log10 units	7566	HG19/GRCh37	NA	Metabolites	Amino acid	2545484	0.19899
met-a-630	X-12524	NA	public	2014	Shin SY	Meta-analysis	Males and Females	24816252	European	log10 units	7809	HG19/GRCh37	NA	Metabolites	Unknown metabolite	2545661	0.0800811
met-a-631	Bilirubin (E,Z or Z,E)*	NA	public	2014	Shin SY	Meta-analysis	Males and Females	24816252	European	log10 units	5295	HG19/GRCh37	NA	Metabolites	Cofactors and vitamins	2545706	0.240086
met-a-632	X-12544	NA	public	2014	Shin SY	Meta-analysis	Males and Females	24816252	European	log10 units	5893	HG19/GRCh37	NA	Metabolites	Unknown metabolite	2545544	0.355949
met-a-633	X-12556	NA	public	2014	Shin SY	Meta-analysis	Males and Females	24816252	European	log10 units	7483	HG19/GRCh37	NA	Metabolites	Unknown metabolite	2545472	0.142262
met-a-634	1-arachidonoylglycerophosphoinositol*	NA	public	2014	Shin SY	Meta-analysis	Males and Females	24816252	European	log10 units	7797	HG19/GRCh37	NA	Metabolites	Lipid	2545547	0.154181
met-a-635	X-12627	NA	public	2014	Shin SY	Meta-analysis	Males and Females	24816252	European	log10 units	7419	HG19/GRCh37	NA	Metabolites	Unknown metabolite	2545501	0.223135
met-a-636	X-12644	NA	public	2014	Shin SY	Meta-analysis	Males and Females	24816252	European	log10 units	7795	HG19/GRCh37	NA	Metabolites	Unknown metabolite	2545564	0.166079
met-a-637	X-12645	NA	public	2014	Shin SY	Meta-analysis	Males and Females	24816252	European	log10 units	5254	HG19/GRCh37	NA	Metabolites	Unknown metabolite	2546263	0.197797
met-a-638	Asparagine	NA	public	2014	Shin SY	Meta-analysis	Males and Females	24816252	European	log10 units	7761	HG19/GRCh37	NA	Metabolites	Amino acid	2545507	0.113975
met-a-639	X-12680	NA	public	2014	Shin SY	Meta-analysis	Males and Females	24816252	European	log10 units	2311	HG19/GRCh37	NA	Metabolites	Unknown metabolite	2545909	0.145708
met-a-640	X-12696	NA	public	2014	Shin SY	Meta-analysis	Males and Females	24816252	European	log10 units	7409	HG19/GRCh37	NA	Metabolites	Unknown metabolite	2545674	0.139303
met-a-641	X-12704	NA	public	2014	Shin SY	Meta-analysis	Males and Females	24816252	European	log10 units	1813	HG19/GRCh37	NA	Metabolites	Unknown metabolite	2544414	0.256755
met-a-642	X-12712	NA	public	2014	Shin SY	Meta-analysis	Males and Females	24816252	European	log10 units	260	HG19/GRCh37	NA	Metabolites	Unknown metabolite	2531353	0.132707
met-a-643	X-12717	NA	public	2014	Shin SY	Meta-analysis	Males and Females	24816252	European	log10 units	1632	HG19/GRCh37	NA	Metabolites	Unknown metabolite	2543754	0.31035
met-a-644	X-12719	NA	public	2014	Shin SY	Meta-analysis	Males and Females	24816252	European	log10 units	1539	HG19/GRCh37	NA	Metabolites	Unknown metabolite	2543815	0.252183
met-a-645	X-12726	NA	public	2014	Shin SY	Meta-analysis	Males and Females	24816252	European	log10 units	5495	HG19/GRCh37	NA	Metabolites	Unknown metabolite	2541060	0.143237
met-a-646	X-12728	NA	public	2014	Shin SY	Meta-analysis	Males and Females	24816252	European	log10 units	537	HG19/GRCh37	NA	Metabolites	Unknown metabolite	2542406	0.409089
met-a-647	X-12729	NA	public	2014	Shin SY	Meta-analysis	Males and Females	24816252	European	log10 units	1753	HG19/GRCh37	NA	Metabolites	Unknown metabolite	2545035	0.285952
met-a-648	X-12734	NA	public	2014	Shin SY	Meta-analysis	Males and Females	24816252	European	log10 units	5616	HG19/GRCh37	NA	Metabolites	Unknown metabolite	2544533	0.385623
met-a-649	X-12740	NA	public	2014	Shin SY	Meta-analysis	Males and Females	24816252	European	log10 units	3731	HG19/GRCh37	NA	Metabolites	Unknown metabolite	2543294	0.361006
met-a-650	X-12749	NA	public	2014	Shin SY	Meta-analysis	Males and Females	24816252	European	log10 units	7178	HG19/GRCh37	NA	Metabolites	Unknown metabolite	2545560	0.108288
met-a-651	Stachydrine	NA	public	2014	Shin SY	Meta-analysis	Males and Females	24816252	European	log10 units	6745	HG19/GRCh37	NA	Metabolites	Xenobiotics	2545667	0.510388
met-a-652	Isovalerylcarnitine	NA	public	2014	Shin SY	Meta-analysis	Males and Females	24816252	European	log10 units	7789	HG19/GRCh37	NA	Metabolites	Amino acid	2545606	0.168763
met-a-653	Stearoylcarnitine	NA	public	2014	Shin SY	Meta-analysis	Males and Females	24816252	European	log10 units	7183	HG19/GRCh37	NA	Metabolites	Lipid	2546184	0.175157
met-a-654	1-stearoylglycerophosphoethanolamine	NA	public	2014	Shin SY	Meta-analysis	Males and Females	24816252	European	log10 units	7369	HG19/GRCh37	NA	Metabolites	Lipid	2545759	0.191937
met-a-655	1-linoleoylglycerophosphocholine	NA	public	2014	Shin SY	Meta-analysis	Males and Females	24816252	European	log10 units	7795	HG19/GRCh37	NA	Metabolites	Lipid	2545647	0.130898
met-a-656	Bradykinin, des-arg(9)	NA	public	2014	Shin SY	Meta-analysis	Males and Females	24816252	European	log10 units	4570	HG19/GRCh37	NA	Metabolites	Peptide	2545567	0.461063
met-a-657	X-12771	NA	public	2014	Shin SY	Meta-analysis	Males and Females	24816252	European	log10 units	4734	HG19/GRCh37	NA	Metabolites	Unknown metabolite	2546141	0.203668
met-a-658	X-12776	NA	public	2014	Shin SY	Meta-analysis	Males and Females	24816252	European	log10 units	7764	HG19/GRCh37	NA	Metabolites	Unknown metabolite	2545673	0.0579018
met-a-659	Gamma-glutamylisoleucine*	NA	public	2014	Shin SY	Meta-analysis	Males and Females	24816252	European	log10 units	5522	HG19/GRCh37	NA	Metabolites	Peptide	2544669	0.143266
met-a-660	X-12786	NA	public	2014	Shin SY	Meta-analysis	Males and Females	24816252	European	log10 units	6566	HG19/GRCh37	NA	Metabolites	Unknown metabolite	2545668	0.219949
met-a-661	X-12798	NA	public	2014	Shin SY	Meta-analysis	Males and Females	24816252	European	log10 units	7552	HG19/GRCh37	NA	Metabolites	Unknown metabolite	2545601	0.168539
met-a-662	X-12816	NA	public	2014	Shin SY	Meta-analysis	Males and Females	24816252	European	log10 units	4524	HG19/GRCh37	NA	Metabolites	Unknown metabolite	2544861	0.349764
met-a-663	X-12830	NA	public	2014	Shin SY	Meta-analysis	Males and Females	24816252	European	log10 units	3415	HG19/GRCh37	NA	Metabolites	Unknown metabolite	2545495	0.230093
met-a-664	X-12833	NA	public	2014	Shin SY	Meta-analysis	Males and Females	24816252	European	log10 units	243	HG19/GRCh37	NA	Metabolites	Unknown metabolite	2537704	0.247045
met-a-665	X-12844	NA	public	2014	Shin SY	Meta-analysis	Males and Females	24816252	European	log10 units	7768	HG19/GRCh37	NA	Metabolites	Unknown metabolite	2545671	0.170956
met-a-666	X-12847	NA	public	2014	Shin SY	Meta-analysis	Males and Females	24816252	European	log10 units	4036	HG19/GRCh37	NA	Metabolites	Unknown metabolite	2545514	0.247548
met-a-667	X-12850	NA	public	2014	Shin SY	Meta-analysis	Males and Females	24816252	European	log10 units	6251	HG19/GRCh37	NA	Metabolites	Unknown metabolite	2545952	0.274222
met-a-668	Laurylcarnitine	NA	public	2014	Shin SY	Meta-analysis	Males and Females	24816252	European	log10 units	5170	HG19/GRCh37	NA	Metabolites	Lipid	2545632	0.228909
met-a-669	X-12851	NA	public	2014	Shin SY	Meta-analysis	Males and Females	24816252	European	log10 units	4808	HG19/GRCh37	NA	Metabolites	Unknown metabolite	2543767	0.405213
met-a-670	X-12855	NA	public	2014	Shin SY	Meta-analysis	Males and Females	24816252	European	log10 units	5120	HG19/GRCh37	NA	Metabolites	Unknown metabolite	2544296	0.189913
met-a-671	X-12990--docosapentaenoic acid (n6-DPA)	NA	public	2014	Shin SY	Meta-analysis	Males and Females	24816252	European	log10 units	2581	HG19/GRCh37	NA	Metabolites	Fatty acid	2545878	0.179563
met-a-672	Isovalerate	NA	public	2014	Shin SY	Meta-analysis	Males and Females	24816252	European	log10 units	7080	HG19/GRCh37	NA	Metabolites	Lipid	2545504	0.218959
met-a-673	X-13069	NA	public	2014	Shin SY	Meta-analysis	Males and Females	24816252	European	log10 units	6770	HG19/GRCh37	NA	Metabolites	Unknown metabolite	2545935	0.216854
met-a-674	X-13183--stearamide	NA	public	2014	Shin SY	Meta-analysis	Males and Females	24816252	European	log10 units	2503	HG19/GRCh37	NA	Metabolites	Lipid	2545619	0.207729
met-a-675	X-13215	NA	public	2014	Shin SY	Meta-analysis	Males and Females	24816252	European	log10 units	6305	HG19/GRCh37	NA	Metabolites	Unknown metabolite	2544540	0.112915
met-a-676	7-methylguanine	NA	public	2014	Shin SY	Meta-analysis	Males and Females	24816252	European	log10 units	6091	HG19/GRCh37	NA	Metabolites	Nucleotide	2545616	0.16261
met-a-677	Phenylacetylglutamine	NA	public	2014	Shin SY	Meta-analysis	Males and Females	24816252	European	log10 units	7812	HG19/GRCh37	NA	Metabolites	Amino acid	2545653	0.273464
met-a-678	Pro-hydroxy-pro	NA	public	2014	Shin SY	Meta-analysis	Males and Females	24816252	European	log10 units	7787	HG19/GRCh37	NA	Metabolites	Peptide	2545647	0.156705
met-a-679	N2,N2-dimethylguanosine	NA	public	2014	Shin SY	Meta-analysis	Males and Females	24816252	European	log10 units	5228	HG19/GRCh37	NA	Metabolites	Nucleotide	2543696	0.0988096
met-a-680	Cysteine-glutathione disulfide	NA	public	2014	Shin SY	Meta-analysis	Males and Females	24816252	European	log10 units	1997	HG19/GRCh37	NA	Metabolites	Amino acid	2545457	0.204575
met-a-681	Oleoylcarnitine	NA	public	2014	Shin SY	Meta-analysis	Males and Females	24816252	European	log10 units	7708	HG19/GRCh37	NA	Metabolites	Lipid	2545666	0.195538
met-a-682	1-arachidonoylglycerophosphoethanolamine*	NA	public	2014	Shin SY	Meta-analysis	Males and Females	24816252	European	log10 units	7798	HG19/GRCh37	NA	Metabolites	Lipid	2545686	0.146573
met-a-683	X-13429	NA	public	2014	Shin SY	Meta-analysis	Males and Females	24816252	European	log10 units	6344	HG19/GRCh37	NA	Metabolites	Unknown metabolite	2545710	0.309823
met-a-684	X-13431--nonanoylcarnitine*	NA	public	2014	Shin SY	Meta-analysis	Males and Females	24816252	European	log10 units	6591	HG19/GRCh37	NA	Metabolites	Lipid	2545684	0.236918
met-a-685	X-13435	NA	public	2014	Shin SY	Meta-analysis	Males and Females	24816252	European	log10 units	6970	HG19/GRCh37	NA	Metabolites	Unknown metabolite	2545583	0.165105
met-a-686	X-13477	NA	public	2014	Shin SY	Meta-analysis	Males and Females	24816252	European	log10 units	5952	HG19/GRCh37	NA	Metabolites	Unknown metabolite	2545812	0.149679
met-a-687	2-palmitoylglycerophosphocholine*	NA	public	2014	Shin SY	Meta-analysis	Males and Females	24816252	European	log10 units	7695	HG19/GRCh37	NA	Metabolites	Lipid	2545626	0.155364
met-a-688	2-oleoylglycerophosphocholine*	NA	public	2014	Shin SY	Meta-analysis	Males and Females	24816252	European	log10 units	7524	HG19/GRCh37	NA	Metabolites	Lipid	2545642	0.158826
met-a-689	2-stearoylglycerophosphocholine*	NA	public	2014	Shin SY	Meta-analysis	Males and Females	24816252	European	log10 units	7730	HG19/GRCh37	NA	Metabolites	Lipid	2545681	0.224209
met-a-690	2-linoleoylglycerophosphocholine*	NA	public	2014	Shin SY	Meta-analysis	Males and Females	24816252	European	log10 units	6894	HG19/GRCh37	NA	Metabolites	Lipid	2545443	0.163056
met-a-691	X-13496	NA	public	2014	Shin SY	Meta-analysis	Males and Females	24816252	European	log10 units	7656	HG19/GRCh37	NA	Metabolites	Unknown metabolite	2545785	0.0976416
met-a-692	1-palmitoylglycerophosphoinositol*	NA	public	2014	Shin SY	Meta-analysis	Males and Females	24816252	European	log10 units	6282	HG19/GRCh37	NA	Metabolites	Lipid	2545375	0.18888
met-a-693	X-13548	NA	public	2014	Shin SY	Meta-analysis	Males and Females	24816252	European	log10 units	6022	HG19/GRCh37	NA	Metabolites	Unknown metabolite	2545505	0.0973468
met-a-694	X-13549	NA	public	2014	Shin SY	Meta-analysis	Males and Females	24816252	European	log10 units	7330	HG19/GRCh37	NA	Metabolites	Unknown metabolite	2545363	0.0948844
met-a-695	X-13553	NA	public	2014	Shin SY	Meta-analysis	Males and Females	24816252	European	log10 units	3085	HG19/GRCh37	NA	Metabolites	Unknown metabolite	2544863	0.125693
met-a-696	X-13619	NA	public	2014	Shin SY	Meta-analysis	Males and Females	24816252	European	log10 units	7791	HG19/GRCh37	NA	Metabolites	Unknown metabolite	2545572	0.097269
met-a-697	2-methylbutyroylcarnitine	NA	public	2014	Shin SY	Meta-analysis	Males and Females	24816252	European	log10 units	7420	HG19/GRCh37	NA	Metabolites	Amino acid	2545908	0.13514
met-a-698	Hydroxyisovaleroyl carnitine	NA	public	2014	Shin SY	Meta-analysis	Males and Females	24816252	European	log10 units	5588	HG19/GRCh37	NA	Metabolites	Amino acid	2545672	0.171427
met-a-699	Glutaroyl carnitine	NA	public	2014	Shin SY	Meta-analysis	Males and Females	24816252	European	log10 units	7701	HG19/GRCh37	NA	Metabolites	Amino acid	2545220	0.131886
met-a-700	X-13658	NA	public	2014	Shin SY	Meta-analysis	Males and Females	24816252	European	log10 units	1412	HG19/GRCh37	NA	Metabolites	Unknown metabolite	2542649	0.256007
met-a-701	X-13671	NA	public	2014	Shin SY	Meta-analysis	Males and Females	24816252	European	log10 units	7311	HG19/GRCh37	NA	Metabolites	Unknown metabolite	2545483	0.144843
met-a-702	2-tetradecenoyl carnitine	NA	public	2014	Shin SY	Meta-analysis	Males and Females	24816252	European	log10 units	6998	HG19/GRCh37	NA	Metabolites	Lipid	2545978	0.240603
met-a-703	4-hydroxyhippurate	NA	public	2014	Shin SY	Meta-analysis	Males and Females	24816252	European	log10 units	4368	HG19/GRCh37	NA	Metabolites	Xenobiotics	2543571	0.200316
met-a-704	X-13741	NA	public	2014	Shin SY	Meta-analysis	Males and Females	24816252	European	log10 units	5325	HG19/GRCh37	NA	Metabolites	Unknown metabolite	2544479	0.335061
met-a-705	1-myristoylglycerophosphocholine	NA	public	2014	Shin SY	Meta-analysis	Males and Females	24816252	European	log10 units	7812	HG19/GRCh37	NA	Metabolites	Lipid	2545688	0.19093
met-a-706	1-oleoylglycerophosphoethanolamine	NA	public	2014	Shin SY	Meta-analysis	Males and Females	24816252	European	log10 units	7749	HG19/GRCh37	NA	Metabolites	Lipid	2545691	0.18867
met-a-707	1-palmitoylglycerophosphoethanolamine	NA	public	2014	Shin SY	Meta-analysis	Males and Females	24816252	European	log10 units	7763	HG19/GRCh37	NA	Metabolites	Lipid	2545788	0.154144
met-a-708	3-(3-hydroxyphenyl)propionate	NA	public	2014	Shin SY	Meta-analysis	Males and Females	24816252	European	log10 units	1163	HG19/GRCh37	NA	Metabolites	Amino acid	2541405	0.236314
met-a-709	Tetradecanedioate	NA	public	2014	Shin SY	Meta-analysis	Males and Females	24816252	European	log10 units	6046	HG19/GRCh37	NA	Metabolites	Lipid	2543511	0.236923
met-a-710	2-hydroxypalmitate	NA	public	2014	Shin SY	Meta-analysis	Males and Females	24816252	European	log10 units	7797	HG19/GRCh37	NA	Metabolites	Lipid	2545650	0.113273
met-a-711	Hexadecanedioate	NA	public	2014	Shin SY	Meta-analysis	Males and Females	24816252	European	log10 units	6887	HG19/GRCh37	NA	Metabolites	Lipid	2545172	0.238465
met-a-712	Dihomo-linolenate (20:3n3 or n6)	NA	public	2014	Shin SY	Meta-analysis	Males and Females	24816252	European	log10 units	7805	HG19/GRCh37	NA	Metabolites	Fatty acid	2545634	0.137691
met-a-713	X-13859	NA	public	2014	Shin SY	Meta-analysis	Males and Females	24816252	European	log10 units	7002	HG19/GRCh37	NA	Metabolites	Unknown metabolite	2545617	0.137078
met-a-714	Threitol	NA	public	2014	Shin SY	Meta-analysis	Males and Females	24816252	European	log10 units	7381	HG19/GRCh37	NA	Metabolites	Carbohydrate	2545964	0.198696
met-a-715	X-14056	NA	public	2014	Shin SY	Meta-analysis	Males and Females	24816252	European	log10 units	7259	HG19/GRCh37	NA	Metabolites	Unknown metabolite	2545667	0.201308
met-a-716	X-14057	NA	public	2014	Shin SY	Meta-analysis	Males and Females	24816252	European	log10 units	4716	HG19/GRCh37	NA	Metabolites	Unknown metabolite	2545375	0.212275
met-a-717	X-14086	NA	public	2014	Shin SY	Meta-analysis	Males and Females	24816252	European	log10 units	2686	HG19/GRCh37	NA	Metabolites	Unknown metabolite	2545870	0.195264
met-a-718	P-cresol sulfate	NA	public	2014	Shin SY	Meta-analysis	Males and Females	24816252	European	log10 units	7758	HG19/GRCh37	NA	Metabolites	Amino acid	2545765	0.31214
met-a-719	X-14189--leucylalanine	NA	public	2014	Shin SY	Meta-analysis	Males and Females	24816252	European	log10 units	2745	HG19/GRCh37	NA	Metabolites	Peptide	2545768	0.218576
met-a-720	X-14205--alpha-glutamyltyrosine	NA	public	2014	Shin SY	Meta-analysis	Males and Females	24816252	European	log10 units	1789	HG19/GRCh37	NA	Metabolites	Peptide	2545647	0.170217
met-a-721	X-14208--phenylalanylserine	NA	public	2014	Shin SY	Meta-analysis	Males and Females	24816252	European	log10 units	2455	HG19/GRCh37	NA	Metabolites	Peptide	2545429	0.211832
met-a-722	X-14304--leucylalanine	NA	public	2014	Shin SY	Meta-analysis	Males and Females	24816252	European	log10 units	2434	HG19/GRCh37	NA	Metabolites	Peptide	2546105	0.211772
met-a-723	X-14374	NA	public	2014	Shin SY	Meta-analysis	Males and Females	24816252	European	log10 units	7627	HG19/GRCh37	NA	Metabolites	Unknown metabolite	2545862	0.168273
met-a-724	X-14450--phenylalanylleucine	NA	public	2014	Shin SY	Meta-analysis	Males and Females	24816252	European	log10 units	2555	HG19/GRCh37	NA	Metabolites	Peptide	2545121	0.229839
met-a-725	X-14473	NA	public	2014	Shin SY	Meta-analysis	Males and Females	24816252	European	log10 units	6884	HG19/GRCh37	NA	Metabolites	Unknown metabolite	2545673	0.257527
met-a-726	X-14541	NA	public	2014	Shin SY	Meta-analysis	Males and Females	24816252	European	log10 units	1941	HG19/GRCh37	NA	Metabolites	Unknown metabolite	2545788	0.205805
met-a-727	X-14588	NA	public	2014	Shin SY	Meta-analysis	Males and Females	24816252	European	log10 units	7777	HG19/GRCh37	NA	Metabolites	Unknown metabolite	2545654	0.0590556
met-a-728	X-14625	NA	public	2014	Shin SY	Meta-analysis	Males and Females	24816252	European	log10 units	7511	HG19/GRCh37	NA	Metabolites	Unknown metabolite	2545685	0.119335
met-a-729	X-14626	NA	public	2014	Shin SY	Meta-analysis	Males and Females	24816252	European	log10 units	6904	HG19/GRCh37	NA	Metabolites	Unknown metabolite	2545892	0.17083
met-a-730	X-14632	NA	public	2014	Shin SY	Meta-analysis	Males and Females	24816252	European	log10 units	1703	HG19/GRCh37	NA	Metabolites	Unknown metabolite	2545261	0.149969
met-a-731	X-14658	NA	public	2014	Shin SY	Meta-analysis	Males and Females	24816252	European	log10 units	3533	HG19/GRCh37	NA	Metabolites	Unknown metabolite	2546626	0.255904
met-a-732	X-14662	NA	public	2014	Shin SY	Meta-analysis	Males and Females	24816252	European	log10 units	4212	HG19/GRCh37	NA	Metabolites	Unknown metabolite	2544763	0.289671
met-a-733	X-14745	NA	public	2014	Shin SY	Meta-analysis	Males and Females	24816252	European	log10 units	5602	HG19/GRCh37	NA	Metabolites	Unknown metabolite	2545672	0.198613
met-a-734	Gamma-glutamylglutamate	NA	public	2014	Shin SY	Meta-analysis	Males and Females	24816252	European	log10 units	931	HG19/GRCh37	NA	Metabolites	Peptide	2545200	0.147123
met-a-735	Octadecanedioate	NA	public	2014	Shin SY	Meta-analysis	Males and Females	24816252	European	log10 units	7300	HG19/GRCh37	NA	Metabolites	Lipid	2545925	0.193895
met-a-736	Leucylleucine	NA	public	2014	Shin SY	Meta-analysis	Males and Females	24816252	European	log10 units	3386	HG19/GRCh37	NA	Metabolites	Peptide	2545218	0.178469
met-a-737	7-alpha-hydroxy-3-oxo-4-cholestenoate (7-Hoca)	NA	public	2014	Shin SY	Meta-analysis	Males and Females	24816252	European	log10 units	7784	HG19/GRCh37	NA	Metabolites	Lipid	2545638	0.132186
met-a-738	N-Butyl Oleate	NA	public	2014	Shin SY	Meta-analysis	Males and Females	24816252	European	log10 units	4542	HG19/GRCh37	NA	Metabolites	Lipid	2545187	0.14849
met-a-739	Dimethylarginine (SDMA + ADMA)	NA	public	2014	Shin SY	Meta-analysis	Males and Females	24816252	European	log10 units	7347	HG19/GRCh37	NA	Metabolites	Amino acid	2545585	0.0902897
met-a-740	Taurolithocholate 3-sulfate	NA	public	2014	Shin SY	Meta-analysis	Males and Females	24816252	European	log10 units	6904	HG19/GRCh37	NA	Metabolites	Lipid	2545827	0.31339
met-a-741	X-14977--vanillin	NA	public	2014	Shin SY	Meta-analysis	Males and Females	24816252	European	log10 units	1789	HG19/GRCh37	NA	Metabolites	Xenobiotics	2545167	0.13408
met-a-742	Succinylcarnitine	NA	public	2014	Shin SY	Meta-analysis	Males and Females	24816252	European	log10 units	6948	HG19/GRCh37	NA	Metabolites	Energy	2545250	0.119053
met-a-743	Tryptophan betaine	NA	public	2014	Shin SY	Meta-analysis	Males and Females	24816252	European	log10 units	7439	HG19/GRCh37	NA	Metabolites	Amino acid	2545376	0.462407
met-a-744	Cyclo(leu-pro)	NA	public	2014	Shin SY	Meta-analysis	Males and Females	24816252	European	log10 units	4833	HG19/GRCh37	NA	Metabolites	Peptide	2544386	0.258334
met-a-745	Chiro-inositol	NA	public	2014	Shin SY	Meta-analysis	Males and Females	24816252	European	log10 units	2729	HG19/GRCh37	NA	Metabolites	Lipid	2542686	0.442766
met-a-746	5alpha-androstan-3beta,17beta-diol disulfate	NA	public	2014	Shin SY	Meta-analysis	Males and Females	24816252	European	log10 units	7345	HG19/GRCh37	NA	Metabolites	Lipid	2545804	0.380102
met-a-747	4-androsten-3beta,17beta-diol disulfate 1*	NA	public	2014	Shin SY	Meta-analysis	Males and Females	24816252	European	log10 units	7804	HG19/GRCh37	NA	Metabolites	Lipid	2545651	0.387501
met-a-748	4-androsten-3beta,17beta-diol disulfate 2*	NA	public	2014	Shin SY	Meta-analysis	Males and Females	24816252	European	log10 units	7776	HG19/GRCh37	NA	Metabolites	Lipid	2545567	0.262673
met-a-749	2-hydroxyglutarate	NA	public	2014	Shin SY	Meta-analysis	Males and Females	24816252	European	log10 units	6287	HG19/GRCh37	NA	Metabolites	Lipid	2545481	0.1664
met-a-750	Ergothioneine	NA	public	2014	Shin SY	Meta-analysis	Males and Females	24816252	European	log10 units	4453	HG19/GRCh37	NA	Metabolites	Xenobiotics	2545729	0.236839
met-a-751	Palmitoyl sphingomyelin	NA	public	2014	Shin SY	Meta-analysis	Males and Females	24816252	European	log10 units	7814	HG19/GRCh37	NA	Metabolites	Lipid	2545552	0.108192
met-a-752	Phenylalanylphenylalanine	NA	public	2014	Shin SY	Meta-analysis	Males and Females	24816252	European	log10 units	4961	HG19/GRCh37	NA	Metabolites	Peptide	2545652	0.171045
met-a-753	Cis-4-decenoyl carnitine	NA	public	2014	Shin SY	Meta-analysis	Males and Females	24816252	European	log10 units	7660	HG19/GRCh37	NA	Metabolites	Lipid	2545651	0.196011
met-a-754	15-methylpalmitate (isobar with 2-methylpalmitate)	NA	public	2014	Shin SY	Meta-analysis	Males and Females	24816252	European	log10 units	7371	HG19/GRCh37	NA	Metabolites	Lipid	2545546	0.153359
Abbreviation: MR, Mendelian randomization; SD, standard deviation.

## Sheet: Table S3
Table S3 677 non-kidney diseases analyzed in the Phe-MR analysis.
PheCode	Phenotype Description	Phenotype Category	Number of cases	Number of controls	Number of excluded controls
8	Intestinal infection	infectious diseases	8991	399970	0	PheCode
8.5	Bacterial enteritis	infectious diseases	2737	399970	6254	8
8.52	Intestinal infection due to C. difficile	infectious diseases	650	399970	8341	8.5
8.6	Viral Enteritis	infectious diseases	862	399970	8129	8.52
38	Septicemia	infectious diseases	4005	393897	11059	8.6
38.1	Gram negative septicemia	infectious diseases	832	393897	14232	38
41	Bacterial infection NOS	infectious diseases	12187	393897	2877	38.1
41.1	Staphylococcus infections	infectious diseases	3149	393897	11915	41
41.2	Streptococcus infection	infectious diseases	1644	393897	13420	41.1
41.4	E. coli	infectious diseases	2744	393897	12320	41.2
70	Viral hepatitis	infectious diseases	1215	403316	4430	41.4
78	Viral warts & HPV	infectious diseases	1007	403316	4638	70
79	Viral infection	infectious diseases	2806	403316	2839	78
80	Postoperative infection	infectious diseases	4489	402343	2129	79
81	Infection/inflammation of internal prosthetic device; implant; and graft	infectious diseases	2485	402343	4133	80
112	Candidiasis	infectious diseases	2134	406301	526	81
145	Cancer of mouth	neoplasms	643	406821	1497	112
149	Cancer of larynx, pharynx, nasal cavities	neoplasms	628	406821	1512	145
150	Cancer of esophagus	neoplasms	720	393372	14869	149
151	Cancer of stomach	neoplasms	554	393372	15035	150
153	Colorectal cancer	neoplasms	4562	382756	21643	151
153.2	Colon cancer	neoplasms	3051	382756	23154	153
153.3	Malignant neoplasm of rectum, rectosigmoid junction, and anus	neoplasms	2095	382756	24110	153.2
157	Pancreatic cancer	neoplasms	589	393372	15000	153.3
158	Neoplasm of unspecified nature of digestive system	neoplasms	1056	393372	14533	157
159	Malignant neoplasm of other and ill-defined sites within the digestive organs and peritoneum	neoplasms	5584	393372	10005	158
165	Cancer within the respiratory system	neoplasms	2700	406226	35	159
165.1	Cancer of bronchus; lung	neoplasms	2101	406226	634	165
172	Skin cancer	neoplasms	13752	395071	138	165.1
172.1	Melanomas of skin, dx or hx	neoplasms	2691	395071	11199	172
172.11	Melanomas of skin	neoplasms	2691	395071	11199	172.1
172.3	Carcinoma in situ of skin	neoplasms	667	395071	13223	172.11
174	Breast cancer	neoplasms	12898	388549	7514	172.3
174.1	Breast cancer [female]	neoplasms	12671	388549	7741	174
174.11	Malignant neoplasm of female breast	neoplasms	11874	388549	8538	174.1
175	Acquired absence of breast	neoplasms	2415	387566	18980	174.11
180	Cervical cancer and dysplasia	neoplasms	3653	381902	23406	175
180.1	Cervical cancer	neoplasms	1659	381902	25400	180
180.3	Cervical intraepithelial neoplasia [CIN] [Cervical dysplasia]	neoplasms	2090	381902	24969	180.1
182	Malignant neoplasm of uterus	neoplasms	1284	381967	25710	180.3
184	Cancer of other female genital organs	neoplasms	2463	389695	16803	182
184.1	Malignant neoplasm of ovary and other uterine adnexa	neoplasms	2127	389695	17139	184
184.11	Malignant neoplasm of ovary	neoplasms	2103	389695	17163	184.1
187.2	Malignant neoplasm of testis	neoplasms	2981	401788	4192	184.11
189	Cancer of urinary organs (incl. kidney and bladder)	neoplasms	4165	404796	0	187.2
189.1	Cancer of kidney and renal pelvis	neoplasms	1045	404796	3120	189
189.11	Malignant neoplasm of kidney, except pelvis	neoplasms	1002	404796	3163	189.1
189.2	Cancer of bladder	neoplasms	2427	404796	1738	189.11
189.21	Malignant neoplasm of bladder	neoplasms	2146	404796	2019	189.2
191	Manlignant and unknown neoplasms of brain and nervous system	neoplasms	655	407239	1067	189.21
191.1	Cancer of brain and nervous system	neoplasms	531	407239	1191	191
195	Cancer, suspected or other	neoplasms	16725	370604	21632	191.1
195.1	Malignant neoplasm, other	neoplasms	15979	370604	22378	195
197	Chemotherapy	neoplasms	21798	370604	16559	195.1
198	Secondary malignant neoplasm	neoplasms	9483	370604	28874	197
198.1	Secondary malignancy of lymph nodes	neoplasms	5379	370604	32978	198
198.2	Secondary malignancy of respiratory organs	neoplasms	2211	370604	36146	198.1
198.3	Secondary malignant neoplasm of digestive systems	neoplasms	1519	370604	36838	198.2
198.4	Secondary malignant neoplasm of liver	neoplasms	2638	370604	35719	198.3
198.5	Secondary malignancy of brain/spine	neoplasms	806	370604	37551	198.4
198.6	Secondary malignancy of bone	neoplasms	2151	370604	36206	198.5
199	Neoplasm of uncertain behavior	neoplasms	1412	370604	36945	198.6
200	Myeloproliferative disease	neoplasms	995	404466	3500	199
202	Cancer of other lymphoid, histiocytic tissue	neoplasms	2270	404466	2225	200
202.2	Non-Hodgkins lymphoma	neoplasms	1793	404466	2702	202
202.24	Large cell lymphoma	neoplasms	573	404466	3922	202.2
204	Leukemia	neoplasms	1661	404466	2834	202.24
204.1	Lymphoid leukemia	neoplasms	578	404466	3917	204
204.12	Lymphoid leukemia, chronic	neoplasms	506	404466	3989	204.1
204.4	Multiple myeloma	neoplasms	552	404466	3943	204.12
208	Benign neoplasm of colon	neoplasms	20204	386011	2746	204.4
210	Benign neoplasm of lip, oral cavity, and pharynx	neoplasms	984	406821	1156	208
211	Benign neoplasm of other parts of digestive system	neoplasms	5280	395301	8380	210
214	Lipoma	neoplasms	6271	401613	1077	211
214.1	Lipoma of skin and subcutaneous tissue	neoplasms	4611	401613	2737	214
216	Benign neoplasm of skin	neoplasms	7722	400618	621	214.1
217	Vascular hamartomas and non-neoplastic nevi	neoplasms	649	400618	7694	216
217.1	Nevus, non-neoplastic	neoplasms	597	400618	7746	217
218	Benign neoplasm of uterus	neoplasms	10610	391653	6698	217.1
218.1	Uterine leiomyoma	neoplasms	10345	391653	6963	218
220	Benign neoplasm of ovary	neoplasms	1482	380325	27154	218.1
225	Benign neoplasm of brain and other parts of nervous system	neoplasms	828	407239	894	220
225.1	Benign neoplasm of brain, cranial nerves, meninges	neoplasms	774	407239	948	225
227	Benign neoplasm of other endocrine glands and related structures	neoplasms	876	407399	686	225.1
228	Hemangioma and lymphangioma, any site	neoplasms	1603	407358	0	227
229	Benign neoplasm of unspecified sites	neoplasms	2402	406559	0	228
240	Simple and unspecified goiter	endocrine/metabolic	602	391429	16930	229
241	Nontoxic nodular goiter	endocrine/metabolic	1143	391429	16389	240
241.2	Nontoxic multinodular goiter	endocrine/metabolic	680	391429	16852	241
242	Thyrotoxicosis with or without goiter	endocrine/metabolic	1860	391429	15672	241.2
244	Hypothyroidism	endocrine/metabolic	14871	391429	2661	242
244.1	Secondary hypothyroidism	endocrine/metabolic	1117	391429	16415	244
244.4	Hypothyroidism NOS	endocrine/metabolic	14171	391429	3361	244.1
250	Diabetes mellitus	endocrine/metabolic	20203	388756	2	244.4
250.1	Type 1 diabetes	endocrine/metabolic	2660	388756	17545	250
250.2	Type 2 diabetes	endocrine/metabolic	18945	388756	1260	250.1
250.23	Type 2 diabetes with ophthalmic manifestations	endocrine/metabolic	1298	388756	18907	250.2
250.24	Type 2 diabetes with neurological manifestations	endocrine/metabolic	575	388756	19630	250.23
250.4	Abnormal glucose	endocrine/metabolic	685	388756	19520	250.24
250.7	Diabetic retinopathy	endocrine/metabolic	1339	396859	10763	250.4
251.1	Hypoglycemia	endocrine/metabolic	939	386319	21703	250.7
252	Disorders of parathyroid gland	endocrine/metabolic	877	405386	2698	251.1
252.1	Hyperparathyroidism	endocrine/metabolic	781	405386	2794	252
253	Disorders of the pituitary gland and its hypothalamic control	endocrine/metabolic	693	405386	2882	252.1
255	Disorders of adrenal glands	endocrine/metabolic	642	405386	2933	253
260	Protein-calorie malnutrition	endocrine/metabolic	1057	406492	1412	255
260.6	Anorexia	endocrine/metabolic	835	406492	1634	260
261	Vitamin deficiency	endocrine/metabolic	1208	406492	1261	260.6
261.2	Vitamin B-complex deficiencies	endocrine/metabolic	754	406492	1715	261
272	Disorders of lipoid metabolism	endocrine/metabolic	35927	373034	0	261.2
272.1	Hyperlipidemia	endocrine/metabolic	35844	373034	83	272
272.11	Hypercholesterolemia	endocrine/metabolic	33242	373034	2685	272.1
274	Gout and other crystal arthropathies	endocrine/metabolic	3763	405198	0	272.11
274.1	Gout	endocrine/metabolic	3195	405198	568	274
274.2	Crystal arthropathies	endocrine/metabolic	616	405198	3147	274.1
274.21	Chondrocalcinosis	endocrine/metabolic	560	405198	3203	274.2
275	Disorders of mineral metabolism	endocrine/metabolic	2127	406834	0	274.21
275.1	Disorders of iron metabolism	hematopoietic	669	406834	1458	275
275.5	Disorders of calcium/phosphorus metabolism	endocrine/metabolic	1204	406834	923	275.1
276	Disorders of fluid, electrolyte, and acid-base balance	endocrine/metabolic	7455	401506	0	275.5
276.1	Electrolyte imbalance	endocrine/metabolic	4123	401506	3332	276
276.12	Hyposmolality and/or hyponatremia	endocrine/metabolic	1826	401506	5629	276.1
276.13	Hyperpotassemia	endocrine/metabolic	975	401506	6480	276.12
276.14	Hypopotassemia	endocrine/metabolic	1430	401506	6025	276.13
276.4	Acid-base balance disorder	endocrine/metabolic	1161	401506	6294	276.14
276.41	Acidosis	endocrine/metabolic	1055	401506	6400	276.4
276.5	Hypovolemia	endocrine/metabolic	2834	401506	4621	276.41
278	Overweight, obesity and other hyperalimentation	endocrine/metabolic	10968	397993	0	276.5
278.1	Obesity	endocrine/metabolic	10799	397993	169	278
280	Iron deficiency anemias	hematopoietic	7787	390026	11148	278.1
280.1	Iron deficiency anemias, unspecified or not due to blood loss	hematopoietic	7414	390026	11521	280
281.1	Megaloblastic anemia	hematopoietic	1076	390026	17859	280.1
281.11	Pernicious anemia	hematopoietic	754	390026	18181	281.1
285.2	Anemia of chronic disease	hematopoietic	702	390026	18233	281.11
286	Coagulation defects	hematopoietic	941	406281	1739	285.2
287	Purpura and other hemorrhagic conditions	hematopoietic	1791	406281	889	286
287.3	Thrombocytopenia	hematopoietic	1563	406281	1117	287
288	Diseases of white blood cells	hematopoietic	3788	401375	3798	287.3
288.1	Decreased white blood cell count	hematopoietic	3184	401375	4402	288
288.11	Neutropenia	hematopoietic	3184	401375	4402	288.1
289.4	Lymphadenitis	hematopoietic	2622	401375	4964	288.11
289.5	Diseases of spleen	hematopoietic	515	401375	7071	289.4
290	Delirium dementia and amnestic and other cognitive disorders	mental disorders	1970	402383	4608	289.5
290.1	Dementias	mental disorders	956	402383	5622	290
290.2	Delirium due to conditions classified elsewhere	mental disorders	654	402383	5924	290.1
292	Neurological disorders	mental disorders	4655	402383	1923	290.2
292.1	Aphasia/speech disturbance	mental disorders	1514	402383	5064	292
292.3	Memory loss	mental disorders	700	402383	5878	292.1
292.4	Altered mental status	mental disorders	2189	402383	4389	292.3
293	Symptoms involving head and neck	mental disorders	2986	405975	0	292.4
293.1	Swelling, mass, or lump in head and neck [Space-occupying lesion, intracranial NOS]	mental disorders	907	405975	2079	293
295	Schizophrenia and other psychotic disorders	mental disorders	850	365476	42635	293.1
295.1	Schizophrenia	mental disorders	571	365476	42914	295
296	Mood disorders	mental disorders	12560	365476	30925	295.1
296.1	Bipolar	mental disorders	1064	365476	42421	296
296.2	Depression	mental disorders	11901	365476	31584	296.1
300	Anxiety disorders	mental disorders	6939	365476	36546	296.2
300.1	Anxiety disorder	mental disorders	6375	365476	37110	300
300.12	Agorophobia, social phobia, and panic disorder	mental disorders	709	365476	42776	300.1
300.13	Phobia	mental disorders	503	365476	42982	300.12
303	Psychogenic and somatoform disorders	mental disorders	529	365476	42956	300.13
317	Alcohol-related disorders	mental disorders	12922	379355	16684	303
317.1	Alcoholism	mental disorders	8968	379355	20638	317
317.11	Alcoholic liver damage	mental disorders	802	379355	28804	317.1
318	Tobacco use disorder	mental disorders	19780	379355	9826	317.11
327	Sleep disorders	neurological	5238	403723	0	318
327.3	Sleep apnea	neurological	4471	403723	767	327
332	Parkinson's disease	neurological	1127	395209	12625	327.3
333	Extrapyramidal disease and abnormal movement disorders	neurological	891	395209	12861	332
334	Degenerative disease of the spinal cord	neurological	1789	395209	11963	333
335	Multiple sclerosis	neurological	1356	395209	12396	334
338	Pain	symptoms	771	408190	0	335
340	Migraine	neurological	2870	398780	7311	338
342	Hemiplegia	neurological	1500	395209	12252	340
345	Epilepsy, recurrent seizures, convulsions	neurological	5087	395209	8665	342
345.1	Epilepsy	neurological	901	395209	12851	345
345.3	Convulsions	neurological	2232	395209	11520	345.1
350	Abnormal movement	neurological	2744	406217	0	345.3
350.1	Abnormal involuntary movements	neurological	888	406217	1856	350
350.2	Abnormality of gait	neurological	1601	406217	1143	350.1
352	Disorders of other cranial nerves	neurological	1393	394067	13501	350.2
352.2	Facial nerve disorders [CN7]	neurological	880	394067	14014	352
353	Nerve root and plexus disorders	neurological	1139	394067	13755	352.2
357	Inflammatory and toxic neuropathy	neurological	1368	406852	741	353
361	Retinal detachments and defects	sense organs	3263	397761	7937	357
361.1	Retinal detachment with retinal defect	sense organs	1392	397761	9808	361
362.2	Degeneration of macula and posterior pole of retina	sense organs	2191	396859	9911	361.1
362.29	Macular degeneration (senile) of retina NOS	sense organs	2188	396859	9914	362.2
362.4	Retinal vascular changes and abnomalities	sense organs	849	396859	11253	362.29
364	Corneal opacity and other disorders of cornea	sense organs	732	397761	10468	362.4
365	Glaucoma	sense organs	4462	397761	6738	364
365.1	Open-angle glaucoma	sense organs	1043	397761	10157	365
365.11	Primary open angle glaucoma	sense organs	1037	397761	10163	365.1
365.2	Primary angle-closure glaucoma	sense organs	705	397761	10495	365.11
366	Cataract	sense organs	20352	388609	0	365.2
366.2	Senile cataract	sense organs	8369	388609	11983	366
367	Disorders of refraction and accommodation; blindness and low vision	sense organs	2431	406530	0	366.2
367.1	Myopia	sense organs	1257	406530	1174	367
367.9	Blindness and low vision	sense organs	723	406530	1708	367.1
368	Visual disturbances	sense organs	3307	405654	0	367.9
368.1	Amblyopia	sense organs	538	405654	2769	368
368.2	Diplopia and disorders of binocular vision	sense organs	732	405654	2575	368.1
368.9	Subjective visual disturbances	sense organs	615	405654	2692	368.2
369	Infection of the eye	sense organs	560	399306	9095	368.9
371	Inflammation of the eye	sense organs	3174	399306	6481	369
371.3	Inflammation of eyelids	sense organs	2396	399306	7259	371
372	Disorders of conjunctiva	sense organs	765	399306	8890	371.3
374.1	Ectropion or entropion	sense organs	1068	399306	8587	372
374.3	Ptosis of eyelid	sense organs	1834	399306	7821	374.1
375	Disorders of lacrimal system	sense organs	2218	401245	5498	374.3
375.2	Epiphora	sense organs	899	401245	6817	375
378	Strabismus and other disorders of binocular eye movements	sense organs	1442	401245	6274	375.2
378.1	Strabismus (not specified as paralytic)	sense organs	918	401245	6798	378
379.2	Disorders of vitreous body	sense organs	1372	401245	6344	378.1
379.3	Aphakia and other disorders of lens	sense organs	1825	401245	5891	379.2
380	Disorders of external ear	sense organs	1451	407510	0	379.3
380.1	Otitis externa	sense organs	524	407510	927	380
381	Otitis media and Eustachian tube disorders	sense organs	2259	404888	1814	380.1
381.1	Otitis media	sense organs	1824	404888	2249	381
381.11	Suppurative and unspecified otitis media	sense organs	856	404888	3217	381.1
384.4	Perforation of tympanic membrane	sense organs	1044	404888	3029	381.11
385.3	Cholesteatoma	sense organs	608	404888	3465	384.4
386	Vertiginous syndromes and other disorders of vestibular system	sense organs	6134	402827	0	385.3
386.1	Meniere's disease	sense organs	578	402827	5556	386
386.3	Labyrinthitis	sense organs	767	402827	5367	386.1
386.9	Dizziness and giddiness (Light-headedness and vertigo)	sense organs	4611	402827	1523	386.3
389	Hearing loss	sense organs	4256	404562	143	386.9
389.4	Tinnitus	sense organs	515	404562	3884	389
394	Rheumatic disease of the heart valves	circulatory system	4895	402421	1645	389.4
394.2	Mitral valve disease	circulatory system	2985	402421	3555	394
394.3	Aortic valve disease	circulatory system	1260	402421	5280	394.2
394.7	Disease of tricuspid valve	circulatory system	1058	402421	5482	394.3
395	Heart valve disorders	circulatory system	4239	402421	2301	394.7
395.1	Nonrheumatic mitral valve disorders	circulatory system	2892	402421	3648	395
395.6	Heart valve replaced	circulatory system	1499	402421	5041	395.1
396	Abnormal heart sounds	circulatory system	1049	402421	5491	395.6
401	Hypertension	circulatory system	77977	330366	618	396
401.1	Essential hypertension	circulatory system	77723	330366	872	401
401.2	Hypertensive heart and/or renal disease	circulatory system	1719	330366	76876	401.1
401.22	Hypertensive chronic kidney disease	circulatory system	1548	330366	77047	401.2
402	Elevated blood pressure reading without diagnosis of hypertension	circulatory system	1487	330366	77108	401.22
411	Ischemic Heart Disease	circulatory system	31355	377103	503	402
411.1	Unstable angina (intermediate coronary syndrome)	circulatory system	5181	377103	26677	411
411.2	Myocardial infarction	circulatory system	11703	377103	20155	411.1
411.3	Angina pectoris	circulatory system	16175	377103	15683	411.2
411.4	Coronary atherosclerosis	circulatory system	20023	377103	11835	411.3
411.41	Aneurysm and dissection of heart	circulatory system	698	377103	31160	411.4
415	Pulmonary heart disease	circulatory system	4257	402375	2329	411.41
415.2	Chronic pulmonary heart disease	circulatory system	590	402375	5996	415
416	Cardiomegaly	circulatory system	2573	402375	4013	415.2
418	Nonspecific chest pain	circulatory system	31429	377532	0	416
418.1	Precordial pain	circulatory system	3582	377532	27847	418
420	Carditis	circulatory system	2020	405779	1162	418.1
420.2	Pericarditis	circulatory system	1273	405779	1909	420
420.3	Endocarditis	circulatory system	686	405779	2496	420.2
425	Cardiomyopathy	circulatory system	1247	405779	1935	420.3
425.1	Primary/intrinsic cardiomyopathies	circulatory system	1208	405779	1974	425
426	Cardiac conduction disorders	circulatory system	6959	380919	21083	425.1
426.2	Atrioventricular [AV] block	circulatory system	2125	380919	25917	426
426.21	First degree AV block	circulatory system	988	380919	27054	426.2
426.24	Atrioventricular block, complete	circulatory system	587	380919	27455	426.21
426.3	Bundle branch block	circulatory system	3353	380919	24689	426.24
426.31	Right bundle branch block	circulatory system	1498	380919	26544	426.3
426.32	Left bundle branch block	circulatory system	1757	380919	26285	426.31
426.9	Cardiac pacemaker/device in situ	circulatory system	2487	380919	25555	426.32
426.91	Cardiac pacemaker in situ	circulatory system	2283	380919	25759	426.9
427	Cardiac dysrhythmias	circulatory system	24681	380919	3361	426.91
427.1	Paroxysmal tachycardia, unspecified	circulatory system	3225	380919	24817	427
427.11	Paroxysmal supraventricular tachycardia	circulatory system	2359	380919	25683	427.1
427.12	Paroxysmal ventricular tachycardia	circulatory system	938	380919	27104	427.11
427.2	Atrial fibrillation and flutter	circulatory system	14820	380919	13222	427.12
427.4	Cardiac arrest and ventricular fibrillation	circulatory system	1137	380919	26905	427.2
427.42	Cardiac arrest	circulatory system	927	380919	27115	427.4
427.5	Arrhythmia (cardiac) NOS	circulatory system	922	380919	27120	427.42
427.6	Premature beats	circulatory system	536	380919	27506	427.5
427.7	Tachycardia NOS	circulatory system	2193	380919	25849	427.6
427.9	Palpitations	circulatory system	3832	380919	24210	427.7
428	Congestive heart failure; nonhypertensive	circulatory system	5415	402834	712	427.9
428.1	Congestive heart failure (CHF) NOS	circulatory system	2031	402834	4096	428
428.2	Heart failure NOS	circulatory system	4269	402834	1858	428.1
429	Ill-defined descriptions and complications of heart disease	circulatory system	796	402834	5331	428.2
429.2	Abnormal function study of cardiovascular system	circulatory system	524	402834	5603	429
430	Intracranial hemorrhage	circulatory system	1796	399017	8148	429.2
430.1	Subarachnoid hemorrhage	circulatory system	812	399017	9132	430
430.2	Intracerebral hemorrhage	circulatory system	700	399017	9244	430.1
433	Cerebrovascular disease	circulatory system	8742	399017	1202	430.2
433.1	Occlusion and stenosis of precerebral arteries	circulatory system	1185	399017	8759	433
433.2	Occlusion of cerebral arteries	circulatory system	4134	399017	5810	433.1
433.21	Cerebral artery occlusion, with cerebral infarction	circulatory system	1501	399017	8443	433.2
433.3	Cerebral ischemia	circulatory system	2920	399017	7024	433.21
433.31	Transient cerebral ischemia	circulatory system	2146	399017	7798	433.3
433.8	Late effects of cerebrovascular disease	circulatory system	1263	399017	8681	433.31
440	Atherosclerosis	circulatory system	1324	400595	7042	433.8
440.2	Atherosclerosis of the extremities	circulatory system	811	400595	7555	440
441	Vascular insufficiency of intestine	circulatory system	576	400595	7790	440.2
442.1	Aortic aneurysm	circulatory system	1374	400595	6992	441
442.11	Abdominal aortic aneurysm	circulatory system	903	400595	7463	442.1
443	Peripheral vascular disease	circulatory system	3927	400595	4439	442.11
443.1	Raynaud's syndrome	circulatory system	1148	400595	7218	443
443.9	Peripheral vascular disease, unspecified	circulatory system	2566	400595	5800	443.1
444	Arterial embolism and thrombosis	circulatory system	921	400595	7445	443.9
444.1	Arterial embolism and thrombosis of lower extremity artery	circulatory system	557	400595	7809	444
446	Polyarteritis nodosa and allied conditions	circulatory system	828	400595	7538	444.1
447.1	Stricture of artery	circulatory system	873	400595	7493	446
450	Noninfectious disorders of lymphatic channels	circulatory system	705	408256	0	447.1
451	Phlebitis and thrombophlebitis	circulatory system	3900	369592	35469	450
451.2	Phlebitis and thrombophlebitis of lower extremities	circulatory system	3587	369592	35782	451
454	Varicose veins	circulatory system	12172	369592	27197	451.2
454.1	Varicose veins of lower extremity	circulatory system	11697	369592	27672	454
454.11	Varicose veins of lower extremity, symptomtic	circulatory system	633	369592	38736	454.1
455	Hemorrhoids	circulatory system	23896	369592	15473	454.11
458	Hypotension	circulatory system	5827	387905	15229	455
458.1	Orthostatic hypotension	circulatory system	1347	387905	19709	458
458.9	Hypotension NOS	circulatory system	3518	387905	17538	458.1
459.9	Circulatory disease NEC	circulatory system	16366	387905	4690	458.9
465	Acute upper respiratory infections of multiple or unspecified sites	respiratory	2335	406447	179	459.9
465.2	Acute pharyngitis	respiratory	870	406447	1644	465
470	Septal Deviations/Turbinate Hypertrophy	respiratory	4939	390045	13977	465.2
471	Nasal polyps	respiratory	3311	390045	15605	470
472	Chronic pharyngitis and nasopharyngitis	respiratory	966	390045	17950	471
473	Diseases of the larynx and vocal cords	respiratory	2630	390045	16286	472
473.4	Voice disturbance	respiratory	1086	390045	17830	473
474	Acute and chronic tonsillitis	respiratory	2013	390045	16903	473.4
474.1	Acute tonsillitis	respiratory	614	390045	18302	474
474.2	Chronic tonsillitis and adenoiditis	respiratory	1126	390045	17790	474.1
475	Chronic sinusitis	respiratory	2602	390045	16314	474.2
476	Allergic rhinitis	respiratory	1060	390045	17856	475
477	Epistaxis or throat hemorrhage	respiratory	2456	390045	16460	476
480	Pneumonia	respiratory	10059	398538	364	477
480.1	Bacterial pneumonia	respiratory	6710	398538	3713	480
480.11	Pneumococcal pneumonia	respiratory	5951	398538	4472	480.1
495	Asthma	respiratory	26332	375505	7124	480.11
496	Chronic airway obstruction	respiratory	10502	375505	22954	495
496.1	Emphysema	respiratory	1727	375505	31729	496
496.2	Chronic bronchitis	respiratory	2934	375505	30522	496.1
496.21	Obstructive chronic bronchitis	respiratory	2698	375505	30758	496.2
496.3	Bronchiectasis	respiratory	1882	375505	31574	496.21
497	Bronchitis	respiratory	631	375505	32825	496.3
501	Pneumonitis due to inhalation of food or vomitus	respiratory	586	397411	10964	497
502	Postinflammatory pulmonary fibrosis	respiratory	887	397411	10663	501
506	Empyema and pneumothorax	respiratory	1174	397411	10376	502
507	Pleurisy; pleural effusion	respiratory	6448	397411	5102	506
508	Pulmonary collapse; interstitial and compensatory emphysema	respiratory	2005	397411	9545	507
509	Respiratory failure, insufficiency, arrest	respiratory	2565	397411	8985	508
509.1	Respiratory failure	respiratory	2018	397411	9532	509
509.2	Respiratory insufficiency	respiratory	1749	397411	9801	509.1
512.7	Shortness of breath	respiratory	5884	399833	3244	509.2
512.8	Cough	respiratory	2884	399833	6244	512.7
513	Respiratory abnormalities	respiratory	611	408350	0	512.8
514	Abnormal findings examination of lungs	respiratory	2500	406461	0	513
516	Abnormal sputum	respiratory	2167	406794	0	514
516.1	Hemoptysis	respiratory	2073	406794	94	516
520	Disorders of tooth development	digestive	2449	398136	8376	516.1
520.2	Disturbances in tooth eruption	digestive	2364	398136	8461	520
521	Diseases of hard tissues of teeth	digestive	3091	398136	7734	520.2
521.1	Dental caries	digestive	3051	398136	7774	521
522	Diseases of pulp and periapical tissues	digestive	1795	398136	9030	521.1
522.5	Periapical abscess	digestive	1177	398136	9648	522
523	Gingival and periodontal diseases	digestive	1742	398136	9083	522.5
523.3	Periodontitis (acute or chronic)	digestive	1222	398136	9603	523
523.31	Acute periodontitis	digestive	668	398136	10157	523.3
523.32	Chronic periodontitis	digestive	561	398136	10264	523.31
526	Diseases of the jaws	digestive	960	398136	9865	523.32
527	Diseases of the salivary glands	digestive	710	403323	4928	526
528	Diseases of the oral soft tissues, excluding lesions specific for gingiva and tongue	digestive	3939	403323	1699	527
528.5	Diseases of lips	digestive	684	403323	4954	528
529	Diseases and other conditions of the tongue	digestive	1236	403323	4402	528.5
530	Diseases of esophagus	digestive	35852	369275	3834	529
530.1	Esophagitis, GERD and related diseases	digestive	32108	369275	7578	530
530.11	GERD	digestive	14223	369275	25463	530.1
530.12	Ulcer of esophagus	digestive	5243	369275	34443	530.11
530.14	Reflux esophagitis	digestive	10551	369275	29135	530.12
530.2	Esophageal bleeding (varices/hemorrhage)	digestive	1672	369275	38014	530.14
530.3	Stricture and stenosis of esophagus	digestive	1874	369275	37812	530.2
530.5	Disorders of esophageal motility	digestive	639	369275	39047	530.3
530.9	Heartburn	digestive	2100	369275	37586	530.5
531	Peptic ulcer (excl. esophageal)	digestive	7436	401525	0	530.9
531.1	Hemorrhage from gastrointestinal ulcer	digestive	617	401525	6819	531
531.2	Gastric ulcer	digestive	4109	401525	3327	531.1
531.3	Duodenal ulcer	digestive	3002	401525	4434	531.2
532	Dysphagia	digestive	6482	369275	33204	531.3
535	Gastritis and duodenitis	digestive	28941	378124	1896	532
535.1	Acute gastritis	digestive	1184	378124	29653	535
535.6	Duodenitis	digestive	7655	378124	23182	535.1
540	Appendiceal conditions	digestive	3409	405552	0	535.6
540.1	Appendicitis	digestive	3217	405552	192	540
540.11	Acute appendicitis	digestive	2608	405552	801	540.1
550	Abdominal hernia	digestive	47344	361617	0	540.11
550.1	Inguinal hernia	digestive	15995	361617	31349	550
550.2	Diaphragmatic hernia	digestive	27126	361617	20218	550.1
550.3	Femoral hernia	digestive	651	361617	46693	550.2
550.4	Umbilical hernia	digestive	3727	361617	43617	550.3
550.5	Ventral hernia	digestive	3448	361617	43896	550.4
555	Inflammatory bowel disease and other gastroenteritis and colitis	digestive	4528	334783	69650	550.5
555.1	Regional enteritis	digestive	1743	334783	72435	555
555.2	Ulcerative colitis	digestive	3195	334783	70983	555.1
555.21	Ulcerative colitis (chronic)	digestive	539	334783	73639	555.2
556	Ulceration of the lower GI tract	digestive	1063	334783	73115	555.21
556.1	Ulceration of intestine	digestive	674	334783	73504	556
557	Intestinal malabsorption (non-celiac)	digestive	2103	334783	72075	556.1
557.1	Celiac disease	digestive	1855	334783	72323	557
558	Noninfectious gastroenteritis	digestive	15747	334783	58431	557.1
559	Ileostomy status	digestive	1660	334783	72518	558
560	Intestinal obstruction without mention of hernia	digestive	3994	334783	70184	559
560.1	Paralytic ileus	digestive	522	334783	73656	560
560.3	Peritoneal or intestinal adhesions	digestive	832	334783	73346	560.1
561	Symptoms involving digestive system	digestive	15977	334783	58201	560.3
561.2	Flatulence	digestive	1689	334783	72489	561
562	Diverticulosis and diverticulitis	digestive	27311	334783	46867	561.2
562.1	Diverticulosis	digestive	27268	334783	46910	562
563	Constipation	digestive	10442	334783	63736	562.1
564	Functional digestive disorders	digestive	22138	334783	52040	563
564.1	Irritable Bowel Syndrome	digestive	5548	334783	68630	564
564.8	Abnormal findings on exam of gastrointestinal tract/ abdominal area	digestive	1650	334783	72528	564.1
564.9	Personal history of diseases of digestive system	digestive	15392	334783	58786	564.8
565	Anal and rectal conditions	digestive	14997	387338	6626	564.9
565.1	Anal and rectal polyp	digestive	7408	387338	14215	565
567	Peritonitis and retroperitoneal infections	digestive	887	387338	20736	565.1
568.1	Peritoneal adhesions (postoperative) (postinfection)	digestive	3108	387338	18515	567
571	Chronic liver disease and cirrhosis	digestive	2895	400055	6011	568.1
571.8	Liver abscess and sequelae of chronic liver disease	digestive	942	400055	7964	571
571.81	Portal hypertension	digestive	529	400055	8377	571.8
572	Ascites (non malignant)	digestive	1547	400055	7359	571.81
573.5	Jaundice (not of newborn)	digestive	897	400055	8009	572
573.7	Abnormal results of function study of liver	digestive	3479	400055	5427	573.5
574	Cholelithiasis and cholecystitis	digestive	16225	391307	1429	573.7
574.1	Cholelithiasis	digestive	13777	391307	3877	574
574.11	Cholelithiasis with acute cholecystitis	digestive	1513	391307	16141	574.1
574.12	Cholelithiasis with other cholecystitis	digestive	5472	391307	12182	574.11
574.2	Calculus of bile duct	digestive	2634	391307	15020	574.12
574.3	Cholecystitis without cholelithiasis	digestive	2761	391307	14893	574.2
575.2	Obstruction of bile duct	digestive	777	391307	16877	574.3
577	Diseases of pancreas	digestive	2690	406271	0	575.2
577.1	Acute pancreatitis	digestive	1986	406271	704	577
577.2	Chronic pancreatitis	digestive	514	406271	2176	577.1
578	Gastrointestinal hemorrhage	digestive	21137	385157	2667	577.2
578.1	Hematemesis	digestive	1961	385157	21843	578
578.2	Blood in stool	digestive	2639	385157	21165	578.1
578.8	Hemorrhage of rectum and anus	digestive	13222	385157	10582	578.2
578.9	Hemorrhage of gastrointestinal tract	digestive	5229	385157	18575	578.8
579.8	Nonspecific abnormal findings in stool contents	digestive	1659	385157	22145	578.9
610	Benign mammary dysplasias	genitourinary	3379	401746	3836	579.8
610.1	Cystic mastopathy	genitourinary	928	401746	6287	610
610.4	Benign neoplasm of breast	genitourinary	1553	401746	5662	610.1
611	Abnormal findings on mammogram or breast exam	genitourinary	1580	401746	5635	610.4
611.3	Lump or mass in breast	genitourinary	1525	401746	5690	611
612	Breast conditions, congenital or relating to hormones	genitourinary	942	401746	6273	611.3
612.2	Hypertrophy of breast (Gynecomastia)	genitourinary	854	401746	6361	612
613.1	Inflammatory disease of breast	genitourinary	723	406978	1260	612.2
614	Inflammatory diseases of female pelvic organs	genitourinary	6204	399757	3000	613.1
614.1	Pelvic peritoneal adhesions, female (postoperative) (postinfection)	genitourinary	2546	399757	6658	614
614.3	Pelvic inflammatory disease (PID)	genitourinary	936	399757	8268	614.1
614.5	Inflammatory disease of cervix, vagina, and vulva	genitourinary	2864	399757	6340	614.3
614.51	Cervicitis and endocervicitis	genitourinary	1323	399757	7881	614.5
614.53	Cyst or abscess of Bartholin's gland	genitourinary	758	399757	8446	614.51
615	Endometriosis	genitourinary	4053	399757	5151	614.53
618	Genital prolapse	genitourinary	11966	396730	265	615
618.1	Prolapse of vaginal walls	genitourinary	7462	396730	4769	618
618.2	Uterine/Uterovaginal prolapse	genitourinary	5428	396730	6803	618.1
618.5	Prolapse of vaginal vault after hysterectomy	genitourinary	513	396730	11718	618.2
618.6	Vaginal enterocele, congenital or acquired	genitourinary	681	396730	11550	618.5
619	Noninflammatory female genital disorders	genitourinary	9332	399629	0	618.6
619.1	Noninflammatory disorders of ovary, fallopian tube, and broad ligament	genitourinary	730	399629	8602	619
619.2	Disorders of uterus, NEC	genitourinary	3336	399629	5996	619.1
619.3	Noninflammatory disorders of cervix	genitourinary	2884	399629	6448	619.2
619.4	Noninflammatory disorders of vagina	genitourinary	1776	399629	7556	619.3
619.5	Noninflammatory disorders of vulva and perineum	genitourinary	1355	399629	7977	619.4
621	Endometrial hyperplasia	genitourinary	1133	396384	11444	619.5
622	Polyp of female genital organs	genitourinary	10881	396384	1696	621
622.1	Polyp of corpus uteri	genitourinary	7910	396384	4667	622
622.2	Mucous polyp of cervix	genitourinary	3450	396384	9127	622.1
623	Hypertrophy of female genital organs	genitourinary	1275	396384	11302	622.2
624	Symptoms involving female genital tract	genitourinary	6688	399509	2764	623
624.9	stress incontinence, female	genitourinary	5924	399509	3528	624
625	Pain and other symptoms associated with female genital organs	genitourinary	3003	399509	6449	624.9
625.1	Dyspareunia	genitourinary	1192	399509	8260	625
626	Disorders of menstruation and other abnormal bleeding from female genital tract	genitourinary	18580	377857	12524	625.1
626.1	Irregular menstrual cycle/bleeding	genitourinary	15880	377857	15224	626
626.12	Excessive or frequent menstruation	genitourinary	9820	377857	21284	626.1
626.13	Irregular menstrual cycle	genitourinary	1989	377857	29115	626.12
626.14	Irregular menstrual bleeding	genitourinary	3817	377857	27287	626.13
626.2	Dysmenorrhea	genitourinary	1787	377857	29317	626.14
626.8	Infertility, female	genitourinary	1370	377857	29734	626.2
627	Menopausal and postmenopausal disorders	genitourinary	10699	377857	20405	626.8
627.1	Postmenopausal bleeding	genitourinary	9109	377857	21995	627
627.3	Postmenopausal atrophic vaginitis	genitourinary	1115	377857	29989	627.1
628	Ovarian cyst	genitourinary	4777	377857	26327	627.3
634	Miscarriage; stillbirth	pregnancy complications	5463	400946	2552	628
634.1	Missed abortion/Hydatidiform mole	pregnancy complications	1251	400946	6764	634
635	Hemorrhage during pregnancy; childbirth and postpartum	pregnancy complications	2005	400946	6010	634.1
635.2	Antepartum hemorrhage, abruptio placentae, and placenta previa	pregnancy complications	866	400946	7149	635
635.3	Placenta previa and abruptio placenta	pregnancy complications	1274	400946	6741	635.2
636	Early or threatened labor; hemorrhage in early pregnancy	pregnancy complications	2558	400946	5457	635.3
636.2	Early onset of delivery	pregnancy complications	617	400946	7398	636
636.3	Hemorrhage in early pregnancy	pregnancy complications	1083	400946	6932	636.2
642	Hypertension complicating pregnancy, childbirth, and the puerperium	pregnancy complications	1114	407847	0	636.3
645	Late pregnancy and failed induction	pregnancy complications	1256	407705	0	642
650	Normal delivery	pregnancy complications	1928	407033	0	645
652	Malposition and malpresentation of fetus or obstruction	digestive	1720	405994	1247	650
653	Problems associated with amniotic cavity and membranes	pregnancy complications	1404	405994	1563	652
655	Known or suspected fetal abnormality affecting management of mother	pregnancy complications	4325	404636	0	653
661	Fetal distress and abnormal forces of labor	pregnancy complications	2272	401037	5652	655
663	Umbilical cord complications during labor and delivery	pregnancy complications	533	401037	7391	661
665	Obstetrical/birth trauma	pregnancy complications	5335	401037	2589	663
669	Complications of labor and delivery NEC	pregnancy complications	2559	401037	5365	665
681	Superficial cellulitis and abscess	dermatologic	7451	397635	3875	669
681.1	Cellulitis and abscess of fingers/toes	dermatologic	566	397635	10760	681
681.2	Cellulitis and abscess of face/neck	dermatologic	524	397635	10802	681.1
681.3	Cellulitis and abscess of arm/hand	dermatologic	5539	397635	5787	681.2
681.5	Cellulitis and abscess of leg, except foot	dermatologic	5547	397635	5779	681.3
681.6	Cellulitis and abscess of foot, toe	dermatologic	5502	397635	5824	681.5
681.7	Cellulitis and abscess of trunk	dermatologic	602	397635	10724	681.6
686.1	Carbuncle and furuncle	dermatologic	2302	397635	9024	681.7
686.3	Pilonidal cyst	dermatologic	587	397635	10739	686.1
687	Symptoms affecting skin	dermatologic	5554	403407	0	686.3
687.1	Rash and other nonspecific skin eruption	dermatologic	2157	403407	3397	687
687.4	Disturbance of skin sensation	dermatologic	2900	403407	2654	687.1
689	Disorder of skin and subcutaneous tissue NOS	dermatologic	5782	403179	0	687.4
694	Dyschromia and Vitiligo	dermatologic	987	402672	5302	689
695	Erythematous conditions	dermatologic	2420	402672	3869	694
695.7	Prurigo and Lichen	dermatologic	779	402672	5510	695
696	Psoriasis and related disorders	dermatologic	2293	398199	8469	695.7
696.4	Psoriasis	dermatologic	2237	398199	8525	696
696.41	Psoriasis vulgaris	dermatologic	1684	398199	9078	696.4
696.42	Psoriatic arthropathy	dermatologic	708	398199	10054	696.41
697	Sarcoidosis	dermatologic	548	402672	5741	696.42
698	Pruritus and related conditions	dermatologic	783	408178	0	697
701.2	Scar conditions and fibrosis of skin	dermatologic	2356	403875	2730	698
702	Degenerative skin conditions and other dermatoses	dermatologic	5522	398746	4693	701.2
702.1	Actinic keratosis	dermatologic	2594	403439	2928	702
702.2	Seborrheic keratosis	dermatologic	3092	403439	2430	702.1
703	Diseases of nail, NOS	dermatologic	1287	402357	5317	702.2
703.1	Ingrowing nail	dermatologic	970	402357	5634	703
704	Diseases of hair and hair follicles	dermatologic	5344	402357	1260	703.1
705	Disorders of sweat glands	dermatologic	817	399255	8889	704
705.8	Hyperhidrosis	dermatologic	592	399255	9114	705
706	Diseases of sebaceous glands	dermatologic	8948	399255	758	705.8
706.2	Sebaceous cyst	dermatologic	8876	399255	830	706
707	Chronic ulcer of skin	dermatologic	1988	406973	0	706.2
707.1	Decubitus ulcer	dermatologic	913	406973	1075	707
709	Diffuse diseases of connective tissue	dermatologic	3463	399404	6094	707.1
709.2	Sicca syndrome	dermatologic	513	399404	9044	709
709.7	Unspecified diffuse connective tissue disease	dermatologic	2720	399404	6837	709.2
710	Osteomyelitis, periostitis, and other infections involving bone	musculoskeletal	612	365819	42530	709.7
710.1	Osteomyelitis	musculoskeletal	565	365819	42577	710
714	Rheumatoid arthritis and other inflammatory polyarthropathies	musculoskeletal	4879	365085	38997	710.1
714.1	Rheumatoid arthritis	musculoskeletal	4412	365085	39464	714
715.2	Ankylosing spondylitis	musculoskeletal	620	365085	43256	714.1
716.1	Unspecified polyarthropathy or polyarthritis	musculoskeletal	3535	365819	39607	715.2
716.2	Unspecified monoarthritis	musculoskeletal	15790	365819	27352	716.1
716.9	Arthropathy NOS	musculoskeletal	37043	365819	6099	716.2
717	Polymyalgia Rheumatica	musculoskeletal	1152	407809	0	716.9
720	Spinal stenosis	musculoskeletal	3733	391917	13311	717
721	Spondylosis and allied disorders	musculoskeletal	7930	391917	9114	720
721.1	Spondylosis without myelopathy	musculoskeletal	5077	391917	11967	721
722	Intervertebral disc disorders	musculoskeletal	9241	391917	7803	721.1
722.1	Displacement of intervertebral disc	musculoskeletal	513	391917	16531	722
722.6	Degeneration of intervertebral disc	musculoskeletal	2846	391917	14198	722.1
726	Peripheral enthesopathies and allied syndromes	musculoskeletal	14983	378711	15267	722.6
726.1	Enthesopathy	musculoskeletal	9668	378711	20582	726
726.3	Bursitis	musculoskeletal	858	378711	29392	726.1
727.1	Synovitis and tenosynovitis	musculoskeletal	2754	378711	27496	726.3
727.4	Ganglion and cyst of synovium, tendon, and bursa	musculoskeletal	3185	378711	27065	727.1
727.5	Rupture of synovium	musculoskeletal	593	378711	29657	727.4
728	Disorders of muscle, ligament, and fascia	musculoskeletal	4488	378711	25762	727.5
728.7	Fasciitis	musculoskeletal	3843	378711	26407	728
728.71	Contracture of palmar fascia [Dupuytren's disease]	musculoskeletal	3503	378711	26747	728.7
729.1	Rheumatism, unspecified and fibrositis	musculoskeletal	1010	378711	29240	728.71
733.4	Aseptic necrosis of bone	musculoskeletal	542	391041	17378	729.1
733.8	Malunion and nonunion of fracture	musculoskeletal	1268	391041	16652	733.4
735	Acquired foot deformities	musculoskeletal	9865	394914	4182	733.8
735.2	Acquired toe deformities	musculoskeletal	5144	394914	8903	735
735.21	Hammer toe (acquired)	musculoskeletal	1939	394914	12108	735.2
735.23	Hallux rigidus	musculoskeletal	1561	394914	12486	735.21
735.3	Hallux valgus (Bunion)	musculoskeletal	6699	394914	7348	735.23
737	Curvature of spine	musculoskeletal	1134	394914	12913	735.3
737.3	Kyphoscoliosis and scoliosis	musculoskeletal	1063	394914	12984	737
738.4	Acquired spondylolisthesis	musculoskeletal	1521	394914	12526	737.3
740	Osteoarthrosis	musculoskeletal	28439	380522	0	738.4
740.1	Osteoarthritis; localized	musculoskeletal	17691	380522	10748	740
740.11	Osteoarthrosis, localized, primary	musculoskeletal	9069	380522	19370	740.1
740.2	Osteoarthrosis, generalized	musculoskeletal	599	380522	27840	740.11
740.9	Osteoarthrosis NOS	musculoskeletal	12436	380522	16003	740.2
741	Symptoms and disorders of the joints	musculoskeletal	3634	402633	2694	740.9
741.2	Stiffness of joint	musculoskeletal	615	402633	5713	741
741.4	Joint effusions	musculoskeletal	1425	402633	4903	741.2
742	Derangement of joint, non-traumatic	musculoskeletal	2913	402633	3415	741.4
743	Osteoporosis, osteopenia and pathological fracture	musculoskeletal	7682	401279	0	742
743.1	Osteoporosis	musculoskeletal	6484	401279	1198	743
743.11	Osteoporosis NOS	musculoskeletal	5622	401279	2060	743.1
743.2	Pathologic fracture	musculoskeletal	514	401279	7168	743.11
743.9	Osteopenia or other disorder of bone and cartilage	musculoskeletal	820	401279	6862	743.2
745	Pain in joint	musculoskeletal	8037	400924	0	743.9
747	Cardiac and circulatory congenital anomalies	congenital anomalies	2796	406165	0	745
747.1	Cardiac congenital anomalies	congenital anomalies	2618	406165	178	747
747.11	Cardiac shunt/ heart septal defect	congenital anomalies	586	406165	2210	747.1
747.13	Congenital anomalies of great vessels	congenital anomalies	1799	406165	997	747.11
750	Digestive congenital anomalies	congenital anomalies	703	406730	1528	747.13
751	Genitourinary congenital anomalies	congenital anomalies	1596	406730	635	750
751.1	Congenital anomalies of genital organs	congenital anomalies	732	406730	1499	751
751.2	Congenital anomalies of urinary system	congenital anomalies	855	406730	1376	751.1
760	Back pain	symptoms	11274	397687	0	751.2
761	Cervicalgia	symptoms	1796	407165	0	760
764	Sciatica	symptoms	2383	405481	1097	761
766	Neuralgia, neuritis, and radiculitis NOS	symptoms	1181	405481	2299	764
770	Myalgia and myositis unspecified	symptoms	642	408319	0	766
771	Musculoskeletal symptoms referable to limbs	symptoms	5493	403468	0	770
771.1	Swelling of limb	symptoms	4663	403468	830	771
772	Symptoms of the muscles	symptoms	698	408263	0	771.1
773	Pain in limb	symptoms	6327	402634	0	772
781	Symptoms involving nervous and musculoskeletal systems	symptoms	1886	407075	0	773
782	Symptoms involving skin and other integumentary tissue	symptoms	1816	407145	0	781
782.3	Edema	symptoms	1648	407145	168	782
783	Fever of unknown origin	symptoms	3940	405021	0	782.3
785	Abdominal pain	symptoms	41316	367645	0	783
788	Syncope and collapse	symptoms	9163	399798	0	785
789	Nausea and vomiting	symptoms	11706	397255	0	788
790	Nonspecific findings on examination of blood	symptoms	6619	402342	0	789
791	Gangrene	symptoms	550	408411	0	790
793	Nonspecific abnormal findings on radiological and other examination of musculoskeletal system	injuries & poisonings	698	408263	0	791
793.2	Nonspecific abnormal findings on radiological and other examination of other intrathoracic organs (echocardiogram, etc)	circulatory system	567	408263	131	793
798	Malaise and fatigue	symptoms	3429	405532	0	793.2
798.1	Chronic fatigue syndrome	symptoms	593	405532	2836	798
800	Fracture of lower limb	injuries & poisonings	7251	387765	13945	798.1
800.1	Fracture of neck of femur	injuries & poisonings	1814	387765	19382	800
800.3	Fracture of tibia and fibula	injuries & poisonings	2162	387765	19034	800.1
800.4	Fracture of patella	injuries & poisonings	768	387765	20428	800.3
801	Fracture of ankle and foot	injuries & poisonings	2339	387765	18857	800.4
801.1	Fracture of foot	injuries & poisonings	1842	387765	19354	801
802	Fracture of pelvis	injuries & poisonings	722	387765	20474	801.1
803	Fracture of upper limb	injuries & poisonings	8521	387765	12675	802
803.1	Fracture of humerus	injuries & poisonings	1692	387765	19504	803
803.2	Fracture of radius and ulna	injuries & poisonings	5246	387765	15950	803.1
803.3	Fracture of clavicle or scapula	injuries & poisonings	1521	387765	19675	803.2
804	Fracture of hand or wrist	injuries & poisonings	3357	387765	17839	803.3
805	Fracture of vertebral column without mention of spinal cord injury	injuries & poisonings	1352	387765	19844	804
807	Fracture of ribs	injuries & poisonings	775	387765	20421	805
809	Fracture of unspecified bones	injuries & poisonings	1304	387765	19892	807
818	Intracranial hemorrhage (injury)	injuries & poisonings	508	405554	2899	809
819	Skull and face fracture and other intercranial injury	injuries & poisonings	2957	405554	450	818
823	Torus fracture	injuries & poisonings	1674	385157	22130	819
830	Dislocation	injuries & poisonings	2094	391457	15410	823
835	Internal derangement of knee	injuries & poisonings	15430	391457	2074	830
836	Traumatic arthropathy	injuries & poisonings	528	391457	16976	835
850	Hemorrhage or hematoma complicating a procedure	injuries & poisonings	5329	394929	8703	836
853	Complication of colostomy or enterostomy	injuries & poisonings	502	394929	13530	850
854	Complications of cardiac/vascular device, implant, and graft	injuries & poisonings	1789	394929	12243	853
857	Mechanical complication of unspecified genitourinary device, implant, and graft	injuries & poisonings	1241	394929	12791	854
858	Complication of internal orthopedic device	injuries & poisonings	3167	394929	10865	857
859	Complication due to other implant and internal device	injuries & poisonings	3265	394929	10767	858
870	Open wounds of head; neck; and trunk	injuries & poisonings	3837	400426	4698	859
871	Open wounds of extremities	injuries & poisonings	4219	400426	4316	870
907	Injuries to the nervous system	injuries & poisonings	1315	407496	150	871
915	Superficial injury without mention of infection	injuries & poisonings	4289	403595	1077	907
916	Contusion	injuries & poisonings	1486	407475	0	915
939	Atopic/contact dermatitis due to other or unspecified	dermatologic	2110	404817	2034	916
946	Anaphylactic shock NOS	injuries & poisonings	548	404817	3596	939
960	Poisoning by antibiotics	injuries & poisonings	18430	381797	8734	946
960.2	Allergy/adverse effect of penicillin	injuries & poisonings	16090	381797	11074	960
961	Poisoning by other anti-infectives	injuries & poisonings	1256	381797	25908	960.2
961.1	Poisoning/allergy of sulfonamides	injuries & poisonings	874	381797	26290	961
965	Poisoning by analgesics, antipyretics, and antirheumatics	injuries & poisonings	6910	381797	20254	961.1
965.1	Opiates and related narcotics causing adverse effects in therapeutic use	injuries & poisonings	1150	381797	26014	965
966	Poisoning by anticonvulsants and anti-Parkinsonism drugs	injuries & poisonings	509	381797	26655	965.1
967	Adverse effects of sedatives or other central nervous system depressants and anesthetics	injuries & poisonings	588	381797	26576	966
969	Poisoning by psychotropic agents	injuries & poisonings	1940	381797	25224	967
979	Adverse drug events and drug allergies	injuries & poisonings	695	381797	26469	969
990	Effects radiation NOS	injuries & poisonings	3130	403295	2536	979
994	Sepsis and SIRS	infectious diseases	2811	406150	0	990
994.2	Sepsis	infectious diseases	2811	406150	0	994
1000	Burns	injuries & poisonings	579	408382	0	994.2
1001	Foreign body injury	injuries & poisonings	1210	407751	0	1000
1002	Symptoms concerning nutrition, metabolism, and development	symptoms	5512	403449	0	1001
1008	Crushing or internal injury to organs	injuries & poisonings	1007	407954	0	1002
1009	Injury, NOS	injuries & poisonings	8440	400521	0	1008
1011	Complications of surgical and medical procedures	injuries & poisonings	9140	399821	0	1009
1015	Effects of other external causes	symptoms	4230	404731	0	1011
Abbreviation: Phe-MR, phenome-wide MR.

## Sheet: Table S4 
Table S4 Mendelian Randomization estimation for circulating metabolites on the risk of CKD.
Exposure id	Exposure	Outcome	R2	F statistics	#SNPs	IVW		MR Egger		Weighted median		cML-MA		MR-Egger regression			Cochran’s Q test
						OR (95% CI)	P-value	OR (95% CI)	P-value	OR (95% CI)	P-value	OR (95% CI)	P-value	Egger intercept	Se	P-value	IVW Q	P IVW. Q	MR-Egger. Q	P MR-egger. Q
met-a-314	Mannose	CKD	0.118629	46.9356	21	1.9367(1.5026,2.4961)	3.3e-07	1.8707(1.0972,3.1898)	0.0329146	2.1691(1.4992,3.1384)	3.98e-05	1.9832(1.3876,2.8345)	0.00017151	0.000889844	0.0061499	0.886478	19.0544	0.51829	19.0335	0.454691
met-a-319	Arachidonate (20:4n6)	CKD	0.0921798	28.6654	26	0.7217(0.5422,0.9607)	0.0254385	1.1114(0.6022,2.0512)	0.738426	0.6419(0.4232,0.9738)	0.0370594	0.7019(0.4871,1.0114)	0.0575301	-0.00764815	0.00489795	0.131497	23.8699	0.5269	21.4316	0.61315
met-a-328	Malate	CKD	0.0405068	24.3908	12	0.5776(0.3730,0.8946)	0.0139381	3.1769(0.2741,36.8231)	0.376933	0.4390(0.2425,0.7945)	0.00652656	0.5449(0.3250,0.9135)	0.0212588	-0.0249123	0.0179755	0.195903	8.43975	0.673454	6.51903	0.769936
met-a-329	Palmitate (16:0)	CKD	0.0831853	24.6122	27	1.6582(1.1201,2.4546)	0.0115098	1.2891(0.4627,3.5921)	0.631349	1.5702(0.9097,2.7103)	0.105199	1.6661(1.0432,2.6611)	0.0326062	0.00293034	0.00562261	0.606833	15.7853	0.941232	15.5137	0.928544
met-a-331	Stearate (18:0)	CKD	0.132002	27.1254	41	1.4860(1.0788,2.0470)	0.0153503	0.8956(0.3528,2.2733)	0.817753	1.1252(0.7015,1.8050)	0.624625	1.5108(1.0254,2.2261)	0.0369039	0.00543376	0.00478919	0.263474	31.9593	0.813669	30.672	0.827138
met-a-335	Pipecolate	CKD	0.0291846	22.0475	10	0.6705(0.5027,0.8944)	0.00654149	0.6369(0.1907,2.1270)	0.484328	0.6964(0.4800,1.0103)	0.0566209	0.6557(0.4791,0.8975)	0.0084149	0.00128859	0.0149795	0.933561	5.5047	0.788283	5.4973	0.703339
met-a-346	Ursodeoxycholate	CKD	0.0287809	21.8189	7	1.2087(1.0021,1.4580)	0.0475416	1.0683(0.7368,1.5491)	0.741577	1.1668(0.9237,1.4739)	0.195504	1.2085(0.9714,1.5035)	0.0892451	0.00740847	0.00969451	0.479243	6.20592	0.400523	5.55689	0.351748
met-a-355	Proline	CKD	0.17827	44.1723	36	1.4705(1.1599,1.8642)	0.00144348	2.0071(1.3224,3.0463)	0.00244835	1.6189(1.1389,2.3011)	0.00725683	1.4773(1.1055,1.9740)	0.00833132	-0.00584542	0.00329027	0.0845866	23.1085	0.938473	19.9523	0.973472
met-a-356	Citrulline	CKD	0.119101	25.2554	39	1.7072(1.2180,2.3927)	0.00190229	1.4064(0.5659,3.4948)	0.467422	1.4523(0.8789,2.3996)	0.145311	1.7550(1.1509,2.6760)	0.00897518	0.00208245	0.00463401	0.655777	30.8368	0.78873	30.6348	0.760667
met-a-362	Betaine	CKD	0.103047	31.1852	27	0.5998(0.4539,0.7925)	0.00032363	0.7907(0.3962,1.5779)	0.511364	0.6413(0.4351,0.9454)	0.024859	0.5953(0.4239,0.8361)	0.00276003	-0.00457944	0.00534773	0.399947	16.946	0.910704	16.2127	0.908346
met-a-370	X-02973	CKD	0.0624968	23.1479	21	1.7739(1.0540,2.9856)	0.0309278	0.9934(0.2969,3.3242)	0.991571	1.2725(0.6014,2.6926)	0.528557	1.8225(0.9206,3.6081)	0.0849795	0.00661791	0.00635003	0.310406	20.7121	0.41425	19.5921	0.419489
met-a-380	Choline	CKD	0.0567528	24.3712	18	0.4222(0.2119,0.8414)	0.0142487	1.0125(0.1101,9.3118)	0.99136	0.3779(0.1509,0.9464)	0.0377535	0.4079(0.1877,0.8864)	0.0235486	-0.00826294	0.0101656	0.428244	7.84707	0.969708	7.18637	0.969499
met-a-381	N-acetylornithine	CKD	0.372663	211.627	20	1.2529(1.1539,1.3603)	7.84e-08	1.3065(1.1594,1.4723)	0.000356524	1.2630(1.1331,1.4079)	2.5e-05	1.2582(1.1516,1.3746)	3.69e-07	-0.0037493	0.00395502	0.355691	11.7798	0.894821	10.8811	0.899333
met-a-430	Phenyllactate (PLA)	CKD	0.0367662	21.6087	8	0.8144(0.6502,1.0201)	0.0739255	0.6446(0.4426,0.9388)	0.061993	0.7922(0.5850,1.0729)	0.132258	0.8395(0.6043,1.1664)	0.297154	0.0127187	0.0083544	0.178738	6.90811	0.43851	4.59044	0.597307
met-a-468	Glycine	CKD	0.201671	63.816	29	1.6628(1.3867,1.9938)	4.03e-08	1.9818(1.4480,2.7123)	0.000214865	1.9521(1.5148,2.5157)	2.35e-07	1.6321(1.2453,2.1391)	0.00038561	-0.00494614	0.00368104	0.190236	16.3064	0.961061	14.5009	0.975866
met-a-486	Phenol sulfate	CKD	0.0238668	22.4699	8	1.5366(1.2023,1.9639)	0.000599343	1.6198(0.7168,3.6601)	0.290287	1.6771(1.1939,2.3557)	0.00285898	1.5562(1.1556,2.0958)	0.0035873	-0.00223674	0.016834	0.89864	5.39841	0.611464	5.38075	0.495985
met-a-487	X-06126	CKD	0.0263122	21.9999	9	1.2941(1.0164,1.6477)	0.036449	0.9615(0.3606,2.5641)	0.939736	1.2699(0.9303,1.7335)	0.132309	1.2850(0.9650,1.7111)	0.0860956	0.0101955	0.0166029	0.558585	8.84391	0.355635	8.39184	0.299313
met-a-505	X-03056--N-[3-(2-Oxopyrrolidin-1-yl)propyl]acetamide	CKD	0.0890002	26.5405	27	1.3354(1.0669,1.6715)	0.0115496	1.4142(0.9075,2.2039)	0.138299	1.3040(0.9365,1.8156)	0.11608	1.3970(1.0292,1.8963)	0.0320031	-0.00137902	0.0046678	0.770103	28.3733	0.340337	28.2746	0.295368
met-a-567	X-12039	CKD	0.0608536	23.9285	14	1.1880(1.0522,1.3414)	0.00542617	1.1550(0.9104,1.4653)	0.258368	1.1934(1.0075,1.4136)	0.0407225	1.2026(1.0290,1.4056)	0.0203739	0.00198489	0.00727862	0.789719	12.7694	0.465776	12.6908	0.391912
met-a-568	X-12040	CKD	0.471553	38.2962	12	1.0555(1.0031,1.1106)	0.0376727	1.0598(0.9681,1.1603)	0.236968	1.0702(0.9988,1.1468)	0.0540183	1.0590(0.9945,1.1277)	0.0737925	-0.000853333	0.00789265	0.916041	7.91329	0.721049	7.9016	0.638448
met-a-576	Palmitoleate (16:1n7)	CKD	0.0313381	26.3021	9	0.6554(0.4902,0.8762)	0.00434796	0.6840(0.3628,1.2896)	0.278797	0.6592(0.4519,0.9616)	0.0305279	0.6426(0.4726,0.8737)	0.00478191	-0.00133929	0.00901397	0.886075	3.53229	0.896669	3.51021	0.834142
met-a-579	Lathosterol	CKD	0.0713268	24.4336	16	0.8224(0.6990,0.9677)	0.018465	0.9967(0.7343,1.3528)	0.983158	0.9143(0.7294,1.1459)	0.436585	0.8095(0.6570,0.9974)	0.0471667	-0.00936347	0.00643064	0.167431	7.97473	0.924792	5.85459	0.970024
met-a-586	Eicosenoate (20:1n9 or 11)	CKD	0.0350278	22.2	12	1.3890(1.0521,1.8339)	0.0204288	1.1869(0.5284,2.6661)	0.686963	1.4337(0.9811,2.0950)	0.0626527	1.4065(1.0398,1.9024)	0.0268715	0.00420273	0.0103617	0.693576	9.57413	0.569052	9.40961	0.49372
met-a-599	X-12329	CKD	0.605438	51.5321	24	1.0363(1.0065,1.0670)	0.0166314	1.0434(1.0036,1.0847)	0.0435153	1.0307(0.9912,1.0718)	0.129618	1.0374(1.0011,1.0751)	0.0433333	-0.0021641	0.00415655	0.607813	14.9551	0.896236	14.684	0.875437
met-a-608	X-12435	CKD	0.243111	12.5834	27	1.0365(1.0050,1.0689)	0.0226513	1.0078(0.9543,1.0642)	0.783272	1.0309(0.9836,1.0805)	0.204279	1.0408(0.9924,1.0917)	0.0997345	0.00815716	0.00665477	0.231711	19.8147	0.800255	18.3122	0.828853
met-a-609	X-12441--12-hydroxyeicosatetraenoate (12-HETE)	CKD	0.0951722	23.7713	12	0.9006(0.8127,0.9981)	0.0459237	0.9203(0.6420,1.3192)	0.660754	0.9216(0.7996,1.0621)	0.259512	0.8974(0.8007,1.0058)	0.0627336	-0.00142554	0.0116322	0.904891	8.26372	0.689504	8.2487	0.604559
met-a-632	X-12544	CKD	0.0540286	22.707	14	1.1918(1.0057,1.4123)	0.0427624	0.7131(0.4281,1.1878)	0.218372	1.2597(0.9856,1.6100)	0.0651577	1.2157(0.9841,1.5019)	0.0701027	0.0190871	0.0091232	0.0583522	9.96407	0.696869	5.58698	0.935456
met-a-637	X-12645	CKD	0.0651704	22.7359	15	0.7932(0.6518,0.9653)	0.0207439	0.8007(0.5024,1.2760)	0.366864	0.7637(0.5846,0.9977)	0.0480471	0.7836(0.6221,0.9869)	0.0382934	-0.000291003	0.00671548	0.966094	7.76861	0.901029	7.76673	0.858458
met-a-641	X-12704	CKD	0.125152	25.1064	10	1.1395(1.0006,1.2977)	0.048992	1.0605(0.6782,1.6584)	0.803162	1.1486(0.9664,1.3652)	0.115891	1.1336(0.9902,1.2977)	0.0692203	0.00391822	0.0119071	0.750554	2.93729	0.966729	2.829	0.944626
met-a-656	Bradykinin, des-arg(9)	CKD	0.180094	44.2199	22	1.0991(1.0354,1.1668)	0.00193189	1.1334(0.9930,1.2936)	0.0781926	1.0832(0.9892,1.1862)	0.0842763	1.0997(1.0124,1.1944)	0.0242457	-0.00274335	0.00535627	0.614138	20.7059	0.477028	20.4378	0.43086
met-a-662	X-12816	CKD	0.0293006	21.5772	6	0.7442(0.6226,0.8896)	0.00117395	0.6136(0.3966,0.9493)	0.0933193	0.7296(0.5758,0.9245)	0.0090527	0.7411(0.6052,0.9073)	0.00371474	0.011641	0.0122546	0.395938	4.80835	0.439714	3.90598	0.418879
met-a-678	Pro-hydroxy-pro	CKD	0.0464355	23.79	15	0.5860(0.4166,0.8242)	0.00213659	0.4908(0.1993,1.2086)	0.145635	0.6784(0.4174,1.1025)	0.11733	0.5716(0.3767,0.8673)	0.00855779	0.00293933	0.00705552	0.683767	9.37756	0.80613	9.204	0.757367
met-a-681	Oleoylcarnitine	CKD	0.0293242	21.9083	10	1.4970(1.0626,2.1091)	0.0210475	3.0652(1.1480,8.1839)	0.0558141	1.2079(0.7467,1.9539)	0.441552	1.4902(0.9952,2.2312)	0.0527674	-0.0168345	0.01107	0.166819	9.49564	0.392835	7.18302	0.517022
met-a-695	X-13553	CKD	0.0485262	21.8503	7	1.6998(1.1359,2.5438)	0.00989302	1.7991(0.9236,3.5047)	0.144882	1.5969(0.9942,2.5649)	0.0528754	1.7493(1.1175,2.7385)	0.0144587	-0.00213563	0.00962766	0.833227	7.7643	0.255885	7.68864	0.174251
met-a-699	Glutaroyl carnitine	CKD	0.173207	48.8184	31	1.2568(1.0287,1.5354)	0.0253042	1.1030(0.6933,1.7548)	0.682171	1.5201(1.1274,2.0497)	0.00602818	1.2669(0.9897,1.6216)	0.0603844	0.00307376	0.00502072	0.545166	32.9387	0.325209	32.5184	0.297586
met-a-713	X-13859	CKD	0.126556	25.7127	37	1.3329(1.0220,1.7384)	0.0339771	1.0059(0.5726,1.7670)	0.983752	1.1174(0.7240,1.7247)	0.616068	1.3739(0.9593,1.9677)	0.0830734	0.00403664	0.00363898	0.274875	36.3599	0.451895	35.125	0.462283
met-a-733	X-14745	CKD	0.0439225	22.0513	11	0.7008(0.5059,0.9708)	0.0324904	0.5595(0.0860,3.6409)	0.558377	0.7472(0.4868,1.1468)	0.182458	0.6947(0.4966,0.9718)	0.0334073	0.00499737	0.02088	0.816205	2.27661	0.993747	2.21932	0.987505
met-a-741	X-14977--vanillin	CKD	0.0904997	22.0528	8	0.7266(0.5435,0.9713)	0.0310519	0.8211(0.4124,1.6348)	0.595036	0.7563(0.5228,1.0941)	0.13815	0.7249(0.5220,1.0066)	0.0547769	-0.00418567	0.0109138	0.714555	2.27359	0.94316	2.1265	0.907704
met-a-742	Succinylcarnitine	CKD	0.249	46.8865	46	1.5344(1.2035,1.9563)	0.000550617	2.4220(1.4148,4.1461)	0.00237605	1.9670(1.3496,2.8669)	0.000432011	1.5479(1.1521,2.0797)	0.00373701	-0.00621655	0.00333252	0.0687989	32.301	0.921946	28.8212	0.962494
Abbreviation: CKD, chronic kidney disease.

## Sheet: Table S5
Table S5 Mendelian Randomization estimation for circulating metabolites on the risk of CKDi25.
Exposure id	Exposure	Outcome	R2	F statistics	#SNPs	IVW		MR Egger		Weighted median		cML-MA		MR-Egger regression			Cochran’s Q test
						OR (95% CI)	P-value	OR (95% CI)	P-value	OR (95% CI)	P-value	OR (95% CI)	P-value	Egger intercept	Se	P-value	IVW Q	P IVW. Q	MR-Egger. Q	P MR-egger. Q
met-a-324	Threonine	CKDi25	0.0648131	23.1112	17	0.5552(0.3163,0.9746)	0.0403843	1.2197(0.1536,9.6843)	0.853521	0.6925(0.3198,1.4996)	0.351253	0.5380(0.2754,1.0507)	0.0695092	-0.0118096	0.0152679	0.451249	8.71851	0.924551	8.12022	0.918873
met-a-393	X-04499--3,4-dihydroxybutyrate	CKDi25	0.0612097	25.0485	17	1.8523(1.0750,3.1915)	0.0263822	0.6066(0.0722,5.0941)	0.651839	1.7044(0.7957,3.6510)	0.17007	1.9177(0.9607,3.8282)	0.0648592	0.0168052	0.0158017	0.304374	11.7169	0.763226	10.5859	0.781361
met-a-398	X-05426	CKDi25	0.0327428	22.4697	9	0.6580(0.4717,0.9178)	0.0136891	0.5844(0.1829,1.8667)	0.394739	0.6634(0.4266,1.0316)	0.0684511	0.6385(0.4316,0.9446)	0.024742	0.003743	0.0179062	0.840375	5.70644	0.680076	5.66275	0.579633
met-a-404	Glycocholate	CKDi25	0.034658	22.3951	9	1.2144(1.0010,1.4734)	0.0488356	1.0614(0.7909,1.4244)	0.703032	1.0860(0.8386,1.4063)	0.531582	1.2266(0.9586,1.5696)	0.104367	0.0109996	0.00923825	0.272595	6.27057	0.616952	4.85292	0.677907
met-a-425	1-stearoylglycerol (1-monostearin)	CKDi25	0.0807633	23.9086	24	1.5783(1.0582,2.3540)	0.0252666	1.1886(0.4170,3.3879)	0.749499	1.4378(0.8144,2.5384)	0.210553	1.6426(0.9999,2.6984)	0.0500244	0.00508279	0.00885432	0.571759	14.8539	0.899795	14.5243	0.881831
met-a-431	Homocitrulline	CKDi25	0.0504226	29.9029	7	1.8371(1.1759,2.8699)	0.00754244	0.6106(0.1605,2.3225)	0.501643	2.0274(1.0946,3.7550)	0.0246024	1.9209(1.1101,3.3240)	0.0196335	0.0316169	0.0184418	0.147117	4.2947	0.636862	1.35547	0.929122
met-a-439	X-09706	CKDi25	0.0438327	22.1264	15	0.5582(0.3379,0.9222)	0.0228442	1.1986(0.3831,3.7502)	0.760568	0.6317(0.3094,1.2898)	0.207235	0.5271(0.2680,1.0369)	0.0636041	-0.0154356	0.0105554	0.167398	12.7268	0.54814	10.5883	0.64526
met-a-459	Pyridoxate	CKDi25	0.0347601	21.7572	12	1.4209(1.0508,1.9214)	0.0224984	1.3713(0.8168,2.3024)	0.25989	1.5280(0.9963,2.3433)	0.0520008	1.4412(1.0637,1.9527)	0.0183488	0.00154806	0.00936437	0.871991	4.05585	0.968255	4.02852	0.946051
met-a-460	Androsterone sulfate	CKDi25	0.204811	72.4245	26	1.1184(1.0194,1.2271)	0.0179339	1.1444(1.0001,1.3096)	0.0615588	1.1287(0.9918,1.2845)	0.0664981	1.1241(0.9996,1.2640)	0.0507902	-0.00227579	0.00494848	0.649729	22.9971	0.577732	22.7856	0.532482
met-a-462	3-(4-hydroxyphenyl)lactate	CKDi25	0.0537731	24.4967	17	1.5906(1.0117,2.5007)	0.0443696	2.1856(0.9157,5.2167)	0.0984962	2.0540(1.0750,3.9243)	0.0293303	1.6374(0.9340,2.8705)	0.0851339	-0.00729426	0.00870175	0.415048	12.0292	0.74197	11.3265	0.729125
met-a-471	2-aminobutyrate	CKDi25	0.140793	27.8987	43	0.6296(0.4086,0.9702)	0.0359673	0.6973(0.2013,2.4154)	0.572637	0.6357(0.3430,1.1783)	0.150201	0.6212(0.3677,1.0495)	0.0751521	-0.00113945	0.00662614	0.864313	28.0746	0.951016	28.0451	0.938379
met-a-481	Caprylate (8:0)	CKDi25	0.120072	24.9512	40	1.9004(1.2287,2.9392)	0.00390357	2.7165(0.9797,7.5328)	0.06232	1.6233(0.8682,3.0349)	0.129168	1.9604(1.1364,3.3820)	0.0155428	-0.0043136	0.00567907	0.452203	21.9558	0.987354	21.3789	0.986391
met-a-505	X-03056--N-[3-(2-Oxopyrrolidin-1-yl)propyl]acetamide	CKDi25	0.0938172	27.1175	28	1.3540(1.0109,1.8135)	0.0421103	1.5706(0.8830,2.7939)	0.136521	1.4149(0.9370,2.1366)	0.0988559	1.3649(0.9628,1.9349)	0.0806214	-0.00359223	0.00612782	0.562785	17.0041	0.931022	16.6604	0.918984
met-a-507	X-01911	CKDi25	0.0607617	25.808	15	0.6993(0.5662,0.8638)	0.000902614	0.8526(0.4596,1.5815)	0.621341	0.7722(0.5747,1.0376)	0.0863606	0.6888(0.5240,0.9054)	0.00752733	-0.00866945	0.0129648	0.515393	11.9567	0.609782	11.5095	0.568213
met-a-513	X-11440	CKDi25	0.160806	72.9163	19	0.8021(0.6917,0.9301)	0.00350417	0.8913(0.7017,1.1322)	0.358967	0.8611(0.7133,1.0395)	0.11945	0.7917(0.6526,0.9605)	0.0178442	-0.00736399	0.00669191	0.286483	13.3805	0.768492	12.1695	0.789764
met-a-583	X-12095--N1-methyl-3-pyridone-4-carboxamide	CKDi25	0.069732	24.6888	22	1.4128(1.0102,1.9760)	0.0434798	1.4648(0.8019,2.6756)	0.228644	1.3866(0.8511,2.2591)	0.189366	1.4385(0.9615,2.1523)	0.0769281	-0.000883517	0.00624496	0.888909	11.8712	0.94303	11.8512	0.921103
met-a-586	Eicosenoate (20:1n9 or 11)	CKDi25	0.0354659	22.4879	12	0.6266(0.4235,0.9270)	0.0193206	0.4475(0.1569,1.2764)	0.163574	0.6621(0.3872,1.1321)	0.131923	0.6158(0.4077,0.9303)	0.0212617	0.0098675	0.0145415	0.512805	5.10073	0.92619	4.64026	0.913878
met-a-591	X-12216	CKDi25	0.0321149	21.0323	8	1.3424(1.0248,1.7586)	0.0325571	1.3661(0.8640,2.1600)	0.230462	1.3371(0.9243,1.9344)	0.123075	1.3699(0.9765,1.9219)	0.0684288	-0.000888245	0.00961278	0.929386	4.65037	0.702543	4.64183	0.5905
met-a-627	Epiandrosterone sulfate	CKDi25	0.128656	67.4494	16	1.1795(1.0345,1.3449)	0.0136251	1.2217(0.9975,1.4964)	0.0733995	1.2008(1.0058,1.4337)	0.0429771	1.1822(1.0157,1.3760)	0.0306497	-0.00303498	0.00681362	0.66282	12.9918	0.602929	12.7934	0.54285
met-a-648	X-12734	CKDi25	0.039823	21.8115	10	0.8726(0.7719,0.9864)	0.0292946	0.8567(0.7014,1.0464)	0.168	0.8735(0.7429,1.0269)	0.10142	0.8666(0.7617,0.9861)	0.0297892	0.00247205	0.0108487	0.825466	1.12746	0.999083	1.07554	0.997725
met-a-702	2-tetradecenoyl carnitine	CKDi25	0.0521719	24.1421	15	1.3575(1.0477,1.7589)	0.0207464	1.6220(0.9084,2.8962)	0.125969	1.4826(1.0545,2.0847)	0.023513	1.3668(1.0162,1.8383)	0.0388142	-0.00678016	0.0100783	0.51289	4.75388	0.988952	4.30129	0.987544
met-a-704	X-13741	CKDi25	0.0499748	24.0207	11	1.4229(1.1460,1.7668)	0.00140281	1.4786(0.6454,3.3873)	0.379263	1.4589(1.0757,1.9786)	0.0151348	1.4365(1.1272,1.8307)	0.00341076	-0.00188885	0.020104	0.927204	6.40953	0.779763	6.4007	0.69924
met-a-706	1-oleoylglycerophosphoethanolamine	CKDi25	0.0252825	23.646	8	0.5044(0.2727,0.9328)	0.0291298	1.2042(0.0283,51.3122)	0.92584	0.4936(0.2153,1.1313)	0.0952212	0.4927(0.2337,1.0388)	0.0628796	-0.0162727	0.0353125	0.661159	4.96881	0.66377	4.75646	0.575407
met-a-726	X-14541	CKDi25	0.160445	25.8405	14	1.2584(1.0258,1.5439)	0.0275321	1.4729(0.7721,2.8098)	0.262771	1.1353(0.8555,1.5067)	0.379313	1.2608(0.9871,1.6104)	0.063452	-0.00770476	0.0152539	0.622636	14.9798	0.308613	14.668	0.260097
met-a-734	Gamma-glutamylglutamate	CKDi25	0.21898	28.4115	9	0.7371(0.5749,0.9452)	0.0161872	0.8114(0.3939,1.6715)	0.588625	0.7848(0.5554,1.1090)	0.169603	0.7184(0.5429,0.9506)	0.0206554	-0.00496279	0.0178849	0.789424	4.10917	0.847142	4.03217	0.776065
met-a-749	2-hydroxyglutarate	CKDi25	0.0389667	21.8215	11	0.6083(0.3921,0.9438)	0.0265518	0.5522(0.2112,1.4442)	0.256863	0.5122(0.2830,0.9268)	0.0270316	0.5958(0.3628,0.9783)	0.0406839	0.00261578	0.0117944	0.829435	8.1236	0.616765	8.07442	0.526665
Abbreviation: CKD, chronic kidney disease; CKDi25, defined as the decrease of eGFR ≥ 25% of baseline accompanied by the progression from no CKD to CKD.

## Sheet: Table S6
Table S6 Mendelian Randomization estimation for circulating metabolites on the risk of CKD rapid3.
Exposure id	Exposure	Outcome	R2	F statistics	#SNPs	IVW		MR Egger		Weighted median		cML-MA		MR-Egger regression			Cochran’s Q test
						OR (95% CI)	P-value	OR (95% CI)	P-value	OR (95% CI)	P-value	OR (95% CI)	P-value	Egger intercept	Se	P-value	IVW Q	P IVW. Q	MR-Egger. Q	P MR-egger. Q
met-a-305	Histidine	CKD rapid3	0.0131251	24.4382	4	0.1728(0.0431,0.6932)	0.0132512	0.1432(0.0168,1.2216)	0.217542	0.1373(0.0240,0.7871)	0.0258298	0.1629(0.0355,0.7470)	0.0195172	0.0021386	0.00947447	0.842385	0.842039	0.839388	0.791088	0.673314
met-a-314	Mannose	CKD rapid3	0.112177	44.0604	21	1.3273(1.0026,1.7571)	0.0479131	1.1858(0.6485,2.1682)	0.586471	1.3162(0.8919,1.9424)	0.166381	1.3404(0.9544,1.8825)	0.0909319	0.00283525	0.00681553	0.682072	23.4156	0.26885	23.2043	0.228464
met-a-331	Stearate (18:0)	CKD rapid3	0.137586	27.1247	43	1.4202(1.0491,1.9227)	0.0232115	1.1477(0.5516,2.3883)	0.714357	1.3634(0.8773,2.1187)	0.168216	1.4310(0.9980,2.0519)	0.0512623	0.00248668	0.0039737	0.534924	31.5914	0.879299	31.1998	0.865997
met-a-347	Arginine	CKD rapid3	0.054519	22.6967	18	1.6334(1.1432,2.3338)	0.00704056	1.8618(0.5969,5.8071)	0.300103	1.6568(0.9756,2.8137)	0.0617039	1.6922(1.0855,2.6381)	0.0202173	-0.0019187	0.00807909	0.815291	15.9894	0.524584	15.933	0.457644
met-a-354	Cortisone	CKD rapid3	0.107035	25.0342	34	0.6293(0.4509,0.8784)	0.00649377	1.1056(0.5378,2.2727)	0.786665	0.7887(0.4904,1.2685)	0.327599	0.6054(0.3876,0.9456)	0.0274026	-0.00672669	0.00392057	0.0958779	35.4962	0.351413	32.5059	0.441862
met-a-360	Gamma-glutamyltyrosine	CKD rapid3	0.125708	25.796	39	1.5323(1.0944,2.1452)	0.0129296	0.7828(0.2074,2.9550)	0.719929	1.4633(0.9098,2.3536)	0.116364	1.5910(1.0505,2.4095)	0.0283332	0.0066365	0.00647874	0.31232	31.5031	0.762641	30.4538	0.768023
met-a-363	Xanthine	CKD rapid3	0.0172344	22.8292	5	1.7557(1.0234,3.0119)	0.0409511	2.1788(0.6358,7.4669)	0.303355	1.8044(0.9393,3.4662)	0.0764016	1.7818(1.0161,3.1245)	0.0438313	-0.00622137	0.0162755	0.727745	0.284086	0.990818	0.137967	0.986921
met-a-366	Pelargonate (9:0)	CKD rapid3	0.088551	23.7218	30	1.5584(1.0648,2.2807)	0.0224264	1.3595(0.3086,5.9891)	0.687827	2.1488(1.2368,3.7333)	0.00664388	1.6016(1.0081,2.5442)	0.0461135	0.00135697	0.00726894	0.853257	25.0593	0.675165	25.0245	0.626503
met-a-367	Undecanoate (11:0)	CKD rapid3	0.0614368	25.6815	18	1.8719(1.1319,3.0957)	0.0145697	1.6862(0.6520,4.3605)	0.297114	1.9465(0.9305,4.0717)	0.0769285	1.8959(1.0401,3.4560)	0.0367804	0.00152183	0.00598764	0.802608	14.3138	0.644777	14.2492	0.580154
met-a-393	X-04499--3,4-dihydroxybutyrate	CKD rapid3	0.0667075	24.5612	19	1.8145(1.2669,2.5987)	0.00114963	2.3077(0.5210,10.2224)	0.286114	1.5778(0.9313,2.6731)	0.0900012	1.8717(1.1545,3.0345)	0.0109912	-0.00358636	0.0109811	0.747962	17.5875	0.483123	17.4778	0.422475
met-a-397	2-hydroxystearate	CKD rapid3	0.0966354	24.343	32	1.5353(1.0700,2.2027)	0.0199348	1.8266(0.7300,4.5706)	0.207793	1.6205(0.9634,2.7260)	0.0688673	1.5756(1.0331,2.4030)	0.03476	-0.00192208	0.00475857	0.689137	20.7168	0.919181	20.5536	0.901325
met-a-408	X-05907	CKD rapid3	0.0339797	23.2602	11	0.6826(0.4774,0.9762)	0.0364275	0.5030(0.2469,1.0247)	0.0909385	0.8459(0.5048,1.4176)	0.525318	0.6779(0.4418,1.0400)	0.0749931	0.00714101	0.00733972	0.356011	9.93373	0.446327	8.98714	0.438462
met-a-417	Myo-inositol	CKD rapid3	0.103903	25.7201	33	1.3792(1.0255,1.8549)	0.033452	1.5515(0.8841,2.7230)	0.136001	1.3828(0.9011,2.1222)	0.13801	1.3982(0.9626,2.0308)	0.078422	-0.00172307	0.00356961	0.632695	26.5659	0.73805	26.3329	0.705225
met-a-431	Homocitrulline	CKD rapid3	0.0504226	29.9029	7	1.5382(1.1368,2.0813)	0.00525075	1.0381(0.4224,2.5512)	0.938216	1.6229(1.0874,2.4222)	0.0177941	1.5627(1.0994,2.2213)	0.012849	0.0113895	0.0125139	0.404483	4.508	0.608272	3.67963	0.596398
met-a-434	Palmitoylcarnitine	CKD rapid3	0.0229479	21.285	8	1.4147(1.0038,1.9939)	0.0475276	1.0598(0.4977,2.2571)	0.88519	1.2307(0.7834,1.9333)	0.367659	1.4487(0.9376,2.2385)	0.0949708	0.00797166	0.00948518	0.432874	1.67304	0.975708	0.966711	0.986843
met-a-441	X-10429	CKD rapid3	0.0619513	24.7466	17	1.2857(1.0210,1.6192)	0.0326431	1.4921(1.0466,2.1271)	0.0429267	1.3796(0.9927,1.9175)	0.0553478	1.2950(1.0020,1.6737)	0.0482036	-0.00471046	0.00435103	0.29608	8.25998	0.940747	7.08795	0.955163
met-a-449	N-acetylglycine	CKD rapid3	0.114328	43.2052	20	1.1584(1.0238,1.3106)	0.0196149	1.0848(0.8362,1.4073)	0.547686	1.1558(0.9696,1.3778)	0.1061	1.1620(1.0108,1.3358)	0.0348222	0.0029191	0.00519767	0.581303	14.1319	0.775948	13.8165	0.740973
met-a-456	Pyroglutamylglycine	CKD rapid3	0.0398173	21.4807	3	1.3158(1.0318,1.6780)	0.0269649	0.8474(0.3483,2.0617)	0.777227	1.2256(0.9177,1.6368)	0.16825	1.3487(0.9722,1.8711)	0.0732402	0.0243718	0.024177	0.497445	2.3847	0.303507	1.18278	0.276791
met-a-479	Propionylcarnitine	CKD rapid3	0.126209	33.09	32	0.7391(0.5619,0.9721)	0.0306048	0.7270(0.4085,1.2940)	0.287051	0.7858(0.5449,1.1332)	0.196926	0.7360(0.5385,1.0058)	0.054408	0.000255363	0.00401837	0.949751	13.7406	0.996855	13.7366	0.995158
met-a-488	X-07765	CKD rapid3	0.122659	24.2101	12	1.1071(1.0036,1.2213)	0.0422442	1.1842(1.0015,1.4004)	0.0762321	1.1404(0.9986,1.3023)	0.0525426	1.1091(1.0001,1.2299)	0.0497046	-0.00648106	0.00667007	0.354134	6.51132	0.837166	5.56719	0.850222
met-a-514	X-11441	CKD rapid3	0.136768	69.9871	15	0.8306(0.7330,0.9412)	0.00360801	0.8807(0.7096,1.0930)	0.269599	0.8834(0.7545,1.0343)	0.123346	0.8245(0.7053,0.9639)	0.0154502	-0.00325557	0.00499886	0.526223	9.64331	0.787769	9.21917	0.756197
met-a-528	X-11529	CKD rapid3	0.363697	161.782	22	0.9440(0.8931,0.9978)	0.0416376	0.9380(0.8633,1.0191)	0.146006	0.9433(0.8751,1.0169)	0.127899	0.9433(0.8861,1.0041)	0.0668625	0.000865007	0.00424372	0.840544	12.1974	0.934136	12.1558	0.910608
met-a-537	Adrenate (22:4n6)	CKD rapid3	0.0394296	30.0431	10	0.7565(0.5737,0.9974)	0.0478485	0.5986(0.3015,1.1885)	0.180687	0.7747(0.5446,1.1021)	0.155846	0.7450(0.5633,0.9852)	0.0389448	0.00693736	0.00949207	0.485717	1.73859	0.99496	1.20444	0.996598
met-a-547	X-11818	CKD rapid3	0.055646	23.5221	16	1.3623(1.0005,1.8549)	0.0496474	1.2781(0.4292,3.8060)	0.666148	1.3233(0.8719,2.0082)	0.188128	1.3740(0.9648,1.9567)	0.0781887	0.00106951	0.0089533	0.906613	7.05974	0.955971	7.04547	0.932945
met-a-550	X-11845	CKD rapid3	0.135646	23.983	17	1.0957(1.0202,1.1767)	0.0120762	0.9819(0.8305,1.1610)	0.833625	1.0790(0.9727,1.1968)	0.15072	1.1079(1.0022,1.2249)	0.0452271	0.00965481	0.0068105	0.176735	12.9068	0.679558	10.8971	0.759852
met-a-556	X-11859	CKD rapid3	0.0836612	22.1692	11	0.6543(0.4455,0.9610)	0.0305654	0.8605(0.3352,2.2094)	0.761972	0.7642(0.4660,1.2531)	0.286453	0.6424(0.4244,0.9723)	0.0363819	-0.00670288	0.0106784	0.545791	12.1827	0.273012	11.6718	0.232452
met-a-572	Gamma-glutamylphenylalanine	CKD rapid3	0.089479	24.6562	29	1.5251(1.0834,2.1468)	0.0155626	1.5752(0.8619,2.8788)	0.151291	1.7067(0.9749,2.9877)	0.0613444	1.5044(1.0085,2.2441)	0.0453445	-0.000469935	0.00368454	0.899456	22.2191	0.771047	22.2029	0.726999
met-a-615	Octanoylcarnitine	CKD rapid3	0.126888	62.6363	17	0.8071(0.6895,0.9449)	0.00768829	1.0225(0.7809,1.3390)	0.873576	0.9459(0.7571,1.1817)	0.624173	0.7952(0.6355,0.9950)	0.0450655	-0.0103006	0.00486121	0.0511959	15.0332	0.522205	10.5434	0.784242
met-a-633	X-12556	CKD rapid3	0.0812177	31.0627	20	0.6310(0.4738,0.8402)	0.00162475	0.7840(0.2761,2.2267)	0.653225	0.7421(0.4820,1.1427)	0.175643	0.6294(0.4447,0.8907)	0.00896222	-0.00388253	0.00915437	0.676505	17.6931	0.543018	17.5132	0.488126
met-a-651	Stachydrine	CKD rapid3	0.0443783	21.4549	6	1.1310(1.0025,1.2760)	0.0454803	0.9397(0.5792,1.5247)	0.813629	1.1185(0.9569,1.3074)	0.159383	1.1389(0.9818,1.3210)	0.0858199	0.0156345	0.0201819	0.481773	2.73641	0.740544	2.13628	0.71071
met-a-661	X-12798	CKD rapid3	0.276243	112.818	24	1.1670(1.0443,1.3041)	0.00642789	1.2584(1.0566,1.4987)	0.0171736	1.2188(1.0526,1.4113)	0.00816061	1.1723(1.0359,1.3266)	0.0117617	-0.00404535	0.0036931	0.285197	11.6679	0.975282	10.468	0.981542
met-a-670	X-12855	CKD rapid3	0.0806618	24.6805	17	1.2326(1.0034,1.5141)	0.0463704	2.1883(1.0719,4.4673)	0.0482063	1.2280(0.9274,1.6260)	0.151593	1.2294(0.9732,1.5530)	0.0832005	-0.0169233	0.010279	0.120468	10.8147	0.820779	8.10405	0.919544
met-a-679	N2,N2-dimethylguanosine	CKD rapid3	0.221083	28.6849	48	0.6911(0.5102,0.9360)	0.0169871	0.2560(0.0355,1.8472)	0.183195	0.6755(0.4431,1.0299)	0.0682934	0.6787(0.4621,0.9966)	0.0480093	0.00948933	0.00952101	0.324137	41.2263	0.70961	40.233	0.7116
met-a-683	X-13429	CKD rapid3	0.113191	75.8431	10	0.8545(0.7716,0.9462)	0.00250191	0.8182(0.6565,1.0196)	0.111748	0.8681(0.7536,1.0001)	0.0500101	0.8466(0.7601,0.9428)	0.00243658	0.00364553	0.00836124	0.674361	6.50533	0.688469	6.31524	0.611966
met-a-694	X-13549	CKD rapid3	0.0571036	23.2188	18	0.5322(0.3048,0.9292)	0.0265302	0.5519(0.1121,2.7174)	0.475429	0.5603(0.2551,1.2309)	0.149137	0.5222(0.2737,0.9962)	0.0486712	-0.000387223	0.0081102	0.96251	8.23324	0.961302	8.23096	0.941691
met-a-706	1-oleoylglycerophosphoethanolamine	CKD rapid3	0.0226273	24.1235	7	0.5931(0.3887,0.9051)	0.0154111	1.9081(0.173,21.0443)	0.620385	0.6213(0.3664,1.0534)	0.0772612	0.5804(0.3607,0.9340)	0.0250198	-0.0219149	0.0226114	0.376961	1.59011	0.953286	0.650769	0.985561
met-a-729	X-14626	CKD rapid3	0.0723731	45.7621	11	0.7377(0.5815,0.9360)	0.0122567	0.7130(0.4895,1.0384)	0.111619	0.7089(0.5224,0.9620)	0.0271799	0.7332(0.5799,0.9272)	0.00954984	0.00130067	0.00565413	0.823205	2.69815	0.987663	2.64523	0.976719
Abbreviation: CKD, chronic kidney disease; CKD rapid3: eGFR decreases by more than 3 mL/min/1.73m2 per year; eGFR: estimated glomerular filtration rate.

## Sheet: Table S7
Table S7 Mendelian Randomization estimation for circulating metabolites on the risk of Dialysis.
Exposure id	Exposure	Outcome	R2	F statistics	#SNPs	IVW		MR Egger		Weighted median		cML-MA		MR-Egger regression			Cochran’s Q test
						OR (95% CI)	P-value	OR (95% CI)	P-value	OR (95% CI)	P-value	OR (95% CI)	P-value	Egger intercept	Se	P-value	IVW Q	P IVW. Q	MR-Egger. Q	P MR-egger. Q
met-a-313	Fructose	Dialysis	0.00913552	22.5238	3	41.2950(2.0037,851.0860)	0.0159446	0.2600(0.0001,9032.4046)	0.842542	40.1905(0.8495,1901.4239)	0.0605027	47.8696(0.6132,3737.0847)	0.0818577	0.126233	0.127192	0.502408	1.26914	0.530162	0.284161	0.593987
met-a-330	Nonadecanoate (19:0)	Dialysis	0.0392826	23.0267	13	0.1120(0.0238,0.5262)	0.00554899	0.7629(0.0475,12.2586)	0.852015	0.3009(0.0284,3.1857)	0.318458	0.0778(0.0051,1.1860)	0.0661768	-0.0491887	0.0301507	0.131072	10.642	0.559822	7.98045	0.715054
met-a-334	Myristate (14:0)	Dialysis	0.0663874	22.6866	23	4.8154(1.2982,17.8617)	0.0187634	3.8789(0.3458,43.5138)	0.284201	4.1079(0.6571,25.6800)	0.130792	5.1385(0.7678,34.3877)	0.091486	0.00475633	0.0227329	0.836287	21.3162	0.501277	21.2719	0.442453
met-a-352	Urea	Dialysis	0.0318534	21.9423	11	0.0329(0.0030,0.3655)	0.00544265	0.8880(0.0009,920.7344)	0.973979	0.1733(0.0051,5.9223)	0.330694	0.0234(0.0006,0.8659)	0.0415388	-0.0536428	0.0541017	0.34734	8.60648	0.569812	7.62337	0.572501
met-a-359	Gamma-glutamylglutamine	Dialysis	0.0635879	28.7921	17	0.0958(0.0203,0.4524)	0.00306321	0.6227(0.0437,8.8684)	0.731561	0.2179(0.0272,1.7435)	0.150987	0.0590(0.0037,0.9434)	0.0453689	-0.0391971	0.0230207	0.109252	8.8116	0.920969	5.91246	0.981181
met-a-375	Kynurenine	Dialysis	0.128518	30.0308	36	0.1751(0.0393,0.7795)	0.0221957	0.0461(0.0009,2.4633)	0.138766	0.0854(0.0095,0.7697)	0.0282828	0.1308(0.0153,1.1187)	0.0632254	0.0159152	0.0224268	0.48276	31.1603	0.654072	30.6567	0.632283
met-a-389	X-04357	Dialysis	0.0260485	20.9623	9	4.0139(1.1412,14.1186)	0.0303287	5.2586(0.3871,71.434)	0.252496	3.1581(0.6396,15.5943)	0.158122	4.1473(0.6850,25.1085)	0.121564	-0.012152	0.0524666	0.823463	6.7107	0.568144	6.65705	0.465439
met-a-417	Myo-inositol	Dialysis	0.0956127	26.7	29	0.1536(0.0339,0.6960)	0.0150933	0.1181(0.0064,2.1761)	0.162206	0.0861(0.0100,0.7430)	0.0257325	0.1303(0.0177,0.9603)	0.0455246	0.00391097	0.0189018	0.837633	19.0161	0.897637	18.9733	0.870971
met-a-435	X-08988	Dialysis	0.11247	29.829	31	3.8900(1.5077,10.0363)	0.00496835	10.6441(2.7281,41.5296)	0.0019555	4.6991(0.9246,23.8817)	0.0621089	3.6263(0.8068,16.2990)	0.0929488	-0.0274553	0.0136353	0.0534206	30.1679	0.457077	26.1136	0.619413
met-a-436	X-09026	Dialysis	0.0379443	23.5692	12	20.3833(2.6772,155.1917)	0.00360463	45.8386(0.0144,146341.7691)	0.374676	28.8142(1.4941,555.6755)	0.0260172	25.5108(1.7397,374.0862)	0.0180717	-0.013136	0.0645803	0.842897	8.38561	0.678401	8.34424	0.595251
met-a-437	X-09108	Dialysis	0.0325914	21.9183	10	19.1840(1.0625,346.3889)	0.0453873	0.3390(0.0001,15786176.9000)	0.907374	6.9327(0.1660,289.5733)	0.309226	16.1744(0.4199,622.9557)	0.135115	0.0523616	0.115295	0.661786	5.10599	0.824973	4.89973	0.768237
met-a-485	X-02269	Dialysis	0.0351269	29.3106	9	2.4664(1.0483,5.8030)	0.0386382	3.3144(0.1558,70.4931)	0.467485	1.6621(0.5217,5.2955)	0.390149	2.4681(0.7970,7.6430)	0.117215	-0.0129122	0.0654352	0.849178	6.03072	0.643791	5.99178	0.54071
met-a-496	X-11317	Dialysis	0.114306	26.2597	36	0.1216(0.0232,0.6364)	0.0125836	0.5954(0.0029,122.7159)	0.84989	0.0927(0.0080,1.0789)	0.0575201	0.0923(0.0086,0.9959)	0.0495981	-0.0168694	0.0274438	0.542854	25.5694	0.878264	25.1915	0.863167
met-a-530	X-11537	Dialysis	0.0409428	22.8651	5	0.2134(0.0596,0.7643)	0.0176475	0.2251(0.0006,89.6701)	0.658917	0.1749(0.0390,0.7846)	0.0227956	0.2121(0.0491,0.9164)	0.0378128	-0.00207138	0.115613	0.98683	1.64137	0.801339	1.64104	0.65012
met-a-549	X-11843	Dialysis	0.0167786	21.2515	3	2.3849(1.0240,5.5544)	0.0438979	2.2812(0.5206,9.9960)	0.471429	2.3823(0.8722,6.5068)	0.0903955	2.4918(0.8058,7.7056)	0.112942	0.00408476	0.0567921	0.95429	0.260446	0.8779	0.255272	0.613387
met-a-550	X-11845	Dialysis	0.128793	24.0137	16	1.6878(1.1912,2.3914)	0.0032386	1.8850(0.7985,4.4500)	0.170055	1.9177(1.1712,3.1399)	0.00964357	1.7307(1.0811,2.7708)	0.0223238	-0.00956158	0.0346602	0.786681	8.20181	0.915437	8.12571	0.882675
met-a-590	X-12212	Dialysis	0.0488271	22.1351	10	2.5431(1.0514,6.1516)	0.0383469	0.5855(0.1210,2.8327)	0.52449	1.2340(0.3599,4.2313)	0.738003	2.7361(0.6345,11.7987)	0.177054	0.0781632	0.0360878	0.0622132	9.76691	0.369682	5.07572	0.749453
met-a-593	X-12230	Dialysis	0.0358568	21.9754	9	0.3820(0.1592,0.9169)	0.0312163	0.2017(0.0429,0.9487)	0.0823192	0.3367(0.0938,1.2088)	0.0950666	0.3920(0.1118,1.3744)	0.143434	0.0333871	0.0340255	0.359165	8.45898	0.389966	7.43616	0.384921
met-a-612	X-12450	Dialysis	0.0834871	23.684	23	5.7475(1.4804,22.3146)	0.0115101	84.7960(1.6977,4235.2859)	0.0371536	11.5516(1.6288,81.9258)	0.0143618	6.6562(0.8246,53.7285)	0.0752402	-0.0466896	0.0324656	0.165135	21.5588	0.486473	19.4906	0.553703
met-a-617	N-acetylthreonine	Dialysis	0.0303543	22.581	9	26.9022(2.6420,273.9300)	0.0054266	57.3408(0.1855,17728.3877)	0.20886	34.0959(1.279,908.9178)	0.0351243	26.2306(1.1896,578.3657)	0.0384497	-0.0152722	0.0539846	0.785436	4.79271	0.779484	4.71268	0.694978
met-a-626	10-nonadecenoate (19:1n9)	Dialysis	0.0184977	23.0491	6	10.7359(1.9807,58.1925)	0.00591333	35.9171(0.2140,6027.1166)	0.242499	11.5981(1.2354,108.8836)	0.0319511	12.5129(1.0150,154.2635)	0.048656	-0.0290025	0.059256	0.650155	3.33944	0.647809	3.09989	0.541251
met-a-632	X-12544	Dialysis	0.0540181	22.7024	14	3.4612(1.5698,7.6312)	0.00208405	6.4546(0.6490,64.1953)	0.13757	3.7346(1.2246,11.3892)	0.0205526	3.4527(1.2313,9.6819)	0.0184972	-0.0242148	0.0427581	0.581612	7.05716	0.899182	6.73644	0.874528
met-a-673	X-13069	Dialysis	0.0550179	24.7051	15	4.0309(1.2303,13.2061)	0.0213138	1.2239(0.0213,70.2438)	0.923593	2.2030(0.3944,12.3051)	0.368157	4.1066(0.6902,24.4324)	0.120529	0.0317964	0.0526474	0.55627	13.6566	0.475596	13.2839	0.426131
met-a-677	Phenylacetylglutamine	Dialysis	0.0330673	22.8568	11	2.2807(1.0350,5.0259)	0.0408243	1.5138(0.4448,5.1512)	0.523617	1.8964(0.6358,5.6563)	0.251068	2.4064(0.8438,6.8626)	0.100497	0.0209405	0.0243878	0.412819	8.26437	0.603031	7.5271	0.582412
met-a-691	X-13496	Dialysis	0.104351	25.3601	33	9.8507(1.4445,67.1780)	0.01952	1.8126(0.0011,2919.0819)	0.875583	6.5772(0.4166,103.8338)	0.180889	11.0576(0.8936,136.8311)	0.0611606	0.0176072	0.0378394	0.644959	19.9733	0.951722	19.7568	0.940876
met-a-709	Tetradecanedioate	Dialysis	0.125827	47.5082	17	0.5564(0.3116,0.9937)	0.0475327	0.4076(0.1517,1.0952)	0.0953777	0.4743(0.2255,0.9976)	0.0492689	0.5918(0.2492,1.4052)	0.234413	0.0197069	0.0258553	0.45776	7.41353	0.964443	6.83259	0.96213

## Sheet: Table S8
Table S8 Mendelian Randomization estimation for circulating metabolites on the risk of eGFR.
Exposure id	Exposure	Outcome	R2	F statistics	#SNPs	IVW		MR Egger		Weighted median		cML-MA		MR-Egger regression			Cochran’s Q test
						Beta (95% CI)	P-value	Beta (95% CI)	P-value	Beta (95% CI)	P-value	Beta (95% CI)	P-value	Egger intercept	Se	P-value	IVW Q	P IVW. Q	MR-Egger. Q	P MR-egger. Q
met-a-332	Oleate (18:1n9)	eGFR	0.0450158	22.9624	15	-0.0173(-0.0296,-0.0050)	0.00596398	-0.0386(-0.0776,0.0005)	0.0748165	-0.0214(-0.0381,-0.0047)	0.0120482	-0.0176(-0.0311,-0.0042)	0.010073	0.000333718	0.000295962	0.279882	5.92496	0.968348	4.65353	0.98205
met-a-341	Citrate	eGFR	0.136743	27.6113	42	0.0099(0.0005,0.0194)	0.0394246	0.0157(-0.0112,0.0426)	0.259477	0.0094(-0.0044,0.0233)	0.181998	0.0103(-0.0006,0.0212)	0.0642581	-6.32e-05	0.000140903	0.656012	34.8106	0.74106	34.6092	0.711115
met-a-342	Glycerate	eGFR	0.0264705	22.1238	9	-0.0149(-0.0281,-0.0018)	0.0257939	-0.0165(-0.0495,0.0165)	0.359861	-0.0172(-0.0342,-0.0002)	0.0471428	-0.0159(-0.0297,-0.0021)	0.0238005	2.71e-05	0.000269644	0.922631	2.45383	0.963849	2.4437	0.931277
met-a-355	Proline	eGFR	0.130808	35.6089	31	-0.0125(-0.0204,-0.0046)	0.00187371	-0.0282(-0.0430,-0.0134)	0.000833387	-0.0160(-0.0274,-0.0045)	0.00614939	-0.0123(-0.0225,-0.0022)	0.0172224	0.000270689	0.000110654	0.020735	24.4454	0.75151	18.4612	0.934327
met-a-380	Choline	eGFR	0.0462369	23.5734	15	-0.0322(-0.0523,-0.0120)	0.0017435	-0.0624(-0.1212,-0.0036)	0.0579479	-0.0297(-0.0579,-0.0016)	0.0385183	-0.0336(-0.0556,-0.0116)	0.00277973	0.000301628	0.000281446	0.303344	10.0942	0.755268	8.9456	0.77704
met-a-381	N-acetylornithine	eGFR	0.0482433	30.1302	12	-0.0116(-0.0183,-0.0049)	0.00068254	-0.0186(-0.0342,-0.0031)	0.0406295	-0.0149(-0.0235,-0.0062)	0.000732766	-0.0118(-0.0186,-0.0050)	0.000681828	0.000239728	0.000243314	0.347734	6.08324	0.867753	5.1125	0.883537
met-a-392	X-04498	eGFR	0.0498665	23.5022	15	-0.0109(-0.0202,-0.0017)	0.0209116	-0.0185(-0.0416,0.0047)	0.142537	-0.0144(-0.0285,-0.0003)	0.0447759	-0.0114(-0.0218,-0.0009)	0.0325771	0.000144586	0.000207789	0.498788	12.5934	0.558763	12.1092	0.518712
met-a-414	X-06307	eGFR	0.0254427	23.7834	7	0.0116(0.0022,0.0210)	0.0159573	0.0067(-0.0220,0.0354)	0.667114	0.0123(-0.0003,0.0249)	0.0552155	0.0116(0.0017,0.0214)	0.021615	0.000136442	0.000386212	0.738283	1.85909	0.932191	1.73428	0.884552
met-a-416	X-06351	eGFR	0.018932	21.4924	4	-0.0158(-0.0256,-0.0061)	0.00150495	-0.0225(-0.0366,-0.0084)	0.0884487	-0.0159(-0.0293,-0.0025)	0.0203771	-0.0158(-0.0266,-0.0050)	0.00417672	0.00031288	0.000241974	0.325221	2.23811	0.524482	0.566181	0.753452
met-a-420	2-hydroxybutyrate (AHB)	eGFR	0.0461682	23.7174	15	0.0098(0.0014,0.0181)	0.0214065	0.0075(-0.0102,0.0253)	0.421509	0.0073(-0.0050,0.0195)	0.247677	0.0104(0.0007,0.0202)	0.0359004	5.67e-05	0.000200526	0.781985	16.7116	0.271871	16.6096	0.217769
met-a-429	4-methyl-2-oxopentanoate	eGFR	0.0324117	24.5134	10	0.0152(0.0019,0.0284)	0.0252012	-0.0045(-0.0577,0.0487)	0.873401	0.0129(-0.0039,0.0297)	0.131413	0.0146(0.0009,0.0283)	0.0367435	0.000304586	0.000408087	0.476799	4.46916	0.877916	3.91208	0.864967
met-a-457	N-(2-furoyl)glycine	eGFR	0.102717	749.995	25	0.0014(0.0001,0.0027)	0.0392147	0.0010(-0.0018,0.0038)	0.496704	0.0014(-0.0005,0.0033)	0.143374	0.0016(-0.0002,0.0035)	0.0847558	5.42e-05	0.000188841	0.776599	22.3561	0.558019	22.2737	0.503783
met-a-469	Alanine	eGFR	0.0930493	24.1994	31	-0.0149(-0.0269,-0.0029)	0.0148838	0.0083(-0.0298,0.0465)	0.671393	-0.0103(-0.0270,0.0065)	0.228638	-0.0156(-0.0294,-0.0019)	0.0258624	-0.000244729	0.00019467	0.218731	35.6942	0.218258	33.8495	0.244811
met-a-470	Glycochenodeoxycholate	eGFR	0.0341233	23.5855	10	-0.0042(-0.0073,-0.0011)	0.00775806	-0.0038(-0.0101,0.0025)	0.268431	-0.0037(-0.0077,0.0004)	0.0796602	-0.0044(-0.0075,-0.0012)	0.0067443	-3.21e-05	0.000213339	0.884281	1.94623	0.99229	1.92366	0.983264
met-a-484	X-11204	eGFR	0.0877587	24.2825	29	0.0262(0.0138,0.0385)	3.45e-05	0.0386(-0.0036,0.0807)	0.0841646	0.0232(0.0054,0.0410)	0.0106113	0.0274(0.0128,0.0420)	0.000228091	-0.000132738	0.0002196	0.550588	31.2129	0.307707	30.7962	0.279589
met-a-499	X-11334	eGFR	0.103095	24.8379	24	-0.0100(-0.0190,-0.001)	0.0292268	-0.0117(-0.0371,0.0137)	0.376935	0.0001(-0.0126,0.0126)	1	-0.0105(-0.0200,-0.0010)	0.0306737	2.91e-05	0.000210374	0.891203	30.5941	0.133095	30.5675	0.105311
met-a-504	X-11381	eGFR	0.046531	29.6674	12	-0.0138(-0.0254,-0.0023)	0.0186425	-0.0208(-0.0565,0.0148)	0.27885	-0.0204(-0.0355,-0.0053)	0.00812549	-0.0144(-0.0261,-0.0028)	0.0151187	0.000120406	0.000296121	0.692859	8.43227	0.674138	8.26694	0.602781
met-a-517	X-11445--5-alpha-pregnan-3beta,20alpha-disulfate	eGFR	0.0594475	22.835	7	0.0082(0.0033,0.0131)	0.00111506	0.0081(-0.0088,0.0250)	0.389221	0.0089(0.0022,0.0157)	0.00972517	0.0085(0.0026,0.0144)	0.00497845	3.51e-06	0.000448946	0.994072	4.02975	0.67265	4.02969	0.545149
met-a-528	X-11529	eGFR	0.352798	178.74	19	0.0046(0.0030,0.0061)	5.5e-09	0.0059(0.0036,0.0081)	8.21e-05	0.0046(0.0028,0.0065)	1.02e-06	0.0046(0.0028,0.0064)	6.39e-07	-0.000205352	0.000135232	0.147262	19.8103	0.343603	17.4441	0.424691
met-a-531	X-11538	eGFR	0.151655	87.464	15	0.0097(0.0061,0.0133)	1.34e-07	0.0157(0.0089,0.0226)	0.000610575	0.0109(0.0060,0.0157)	1.06e-05	0.0097(0.0056,0.0139)	3.33e-06	-0.000377177	0.000187161	0.0650375	11.6829	0.631753	7.62164	0.867347
met-a-560	X-11905	eGFR	0.0897189	24.0381	18	-0.0034(-0.0065,-0.0003)	0.0338779	-0.0036(-0.0087,0.0015)	0.189038	-0.0038(-0.0081,0.0005)	0.0817134	-0.0036(-0.0072,0.0001)	0.0536857	1.4e-05	0.000145741	0.92444	13.7467	0.684941	13.7375	0.618265
met-a-565	X-12029	eGFR	0.102976	23.9149	34	-0.0096(-0.0175,-0.0017)	0.0171338	-0.0081(-0.0210,0.0048)	0.225894	-0.0097(-0.0238,0.0044)	0.176239	-0.0101(-0.0192,-0.0009)	0.0306278	-2.75e-05	9.63e-05	0.777041	25.6164	0.816827	25.5349	0.783804
met-a-574	Pseudouridine	eGFR	0.0698126	23.8601	23	-0.0150(-0.0297,-0.0004)	0.0445522	-0.0136(-0.0742,0.0470)	0.664935	-0.0155(-0.0358,0.0048)	0.133526	-0.0166(-0.0331,-0.0001)	0.0489365	-1.49e-05	0.000308955	0.962102	18.3459	0.685296	18.3436	0.627171
met-a-580	X-12092	eGFR	0.543957	271.53	31	0.0021(0.0005,0.0038)	0.0117696	0.0018(-0.0006,0.0041)	0.15886	0.0024(0.0002,0.0045)	0.0333304	0.0021(0.0003,0.0040)	0.0236239	3.88e-05	9.15e-05	0.674393	27.0607	0.620082	26.8806	0.578148
met-a-586	Eicosenoate (20:1n9 or 11)	eGFR	0.0355606	22.5502	12	-0.0116(-0.0190,-0.0042)	0.00224922	-0.0161(-0.0363,0.0041)	0.148941	-0.0148(-0.0253,-0.0044)	0.00533035	-0.0118(-0.0194,-0.0043)	0.00218607	0.000127318	0.00026988	0.647226	7.13362	0.788162	6.91107	0.733813
met-a-595	X-12236	eGFR	0.0700273	23.2553	6	0.0075(0.0019,0.0131)	0.008359	0.0025(-0.0143,0.0194)	0.783372	0.0068(-0.0005,0.0141)	0.0686708	0.0079(0.0010,0.0147)	0.0250393	0.000242492	0.000396023	0.573425	1.71177	0.887414	1.33684	0.855096
met-a-604	X-12405	eGFR	0.0164299	21.1176	5	-0.0142(-0.0281,-0.0002)	0.0466318	-0.0038(-0.0598,0.0522)	0.902315	-0.0143(-0.0291,0.0004)	0.056632	-0.0143(-0.0266,-0.0020)	0.0229705	-0.000284041	0.000751891	0.730746	6.43955	0.168639	6.14714	0.104667
met-a-613	X-12456	eGFR	0.0952322	27.9547	17	0.0072(0.0023,0.0121)	0.00415311	0.0160(0.0031,0.0288)	0.0276341	0.0077(0.0002,0.0152)	0.0451938	0.0070(0.0008,0.0132)	0.0267521	-0.000317372	0.000219438	0.168666	16.5645	0.414307	14.4727	0.490023
met-a-619	1-palmitoylglycerophosphocholine	eGFR	0.0666062	23.7788	22	-0.0175(-0.0303,-0.0046)	0.00775043	-0.0158(-0.0501,0.0185)	0.377204	-0.0126(-0.0309,0.0057)	0.176693	-0.0177(-0.0317,-0.0037)	0.0133784	-1.97e-05	0.000191959	0.919284	10.9572	0.963613	10.9467	0.947593
met-a-620	1-heptadecanoylglycerophosphocholine	eGFR	0.0201945	20.5813	7	0.0109(0.0002,0.0215)	0.0448628	0.0077(-0.0273,0.0428)	0.682883	0.0136(-0.0006,0.0278)	0.0605496	0.0109(-0.0011,0.0230)	0.073882	8.39e-05	0.000453873	0.860652	4.80982	0.568426	4.77567	0.443866
met-a-623	5-dodecenoate (12:1n7)	eGFR	0.0419535	22.8556	14	-0.0124(-0.0182,-0.0066)	2.47e-05	-0.0120(-0.0242,0.0002)	0.0781812	-0.0111(-0.0199,-0.0024)	0.0122602	-0.0130(-0.0199,-0.0062)	0.00017413	-1.48e-05	0.0001982	0.941838	10.4081	0.660272	10.4025	0.580692
met-a-627	Epiandrosterone sulfate	eGFR	0.12176	72.4004	14	0.0041(0.0011,0.0071)	0.00834465	0.0051(0.0001,0.0100)	0.0669433	0.0035(-0.0003,0.0073)	0.0738763	0.0041(0.0008,0.0073)	0.0137952	-8.18e-05	0.000163793	0.626658	15.2646	0.291124	14.9541	0.243957
met-a-633	X-12556	eGFR	0.0786257	31.5695	19	0.0123(0.0041,0.0205)	0.00338754	0.0226(-0.0036,0.0488)	0.109362	0.0125(0.0012,0.0238)	0.0300977	0.0120(0.0026,0.0215)	0.0127764	-0.000197989	0.000244337	0.428959	12.0031	0.847075	11.3465	0.837992
met-a-636	X-12644	eGFR	0.0441491	24.1895	14	0.0096(0.0009,0.0184)	0.0300828	0.0258(0.0063,0.0452)	0.0233456	0.0139(0.0015,0.0263)	0.0284502	0.0097(0.0004,0.0190)	0.0410902	-0.000374149	0.000205814	0.0941148	9.27353	0.751986	5.96877	0.917648
met-a-637	X-12645	eGFR	0.0651704	22.7359	15	0.0076(0.0019,0.0133)	0.00943614	0.0148(0.0014,0.0282)	0.0499636	0.0085(0.0005,0.0164)	0.0371512	0.0076(0.0014,0.0138)	0.0156501	-0.000229306	0.00019729	0.266016	6.10414	0.963798	4.75325	0.980231
met-a-650	X-12749	eGFR	0.121415	25.0878	37	-0.0083(-0.0157,-0.0008)	0.0301452	-0.0108(-0.0238,0.0021)	0.108724	-0.0105(-0.0225,0.0015)	0.0856062	-0.0091(-0.0171,-0.0011)	0.0265153	4.29e-05	8.85e-05	0.631054	36.4339	0.44847	36.1912	0.412795
met-a-652	Isovalerylcarnitine	eGFR	0.0550687	26.6877	16	0.0085(0.0004,0.0165)	0.0390614	0.0102(-0.0144,0.0347)	0.430794	0.0061(-0.0050,0.0172)	0.279158	0.0089(-0.0001,0.0179)	0.0537918	-3.36e-05	0.000238267	0.889766	7.42236	0.944853	7.40244	0.918083
met-a-661	X-12798	eGFR	0.0643334	37.5782	13	-0.0070(-0.0137,-0.0004)	0.0371616	0.0020(-0.0197,0.0238)	0.856783	-0.0065(-0.0155,0.0026)	0.160426	-0.0075(-0.0149,0.0001)	0.0486361	-0.000294748	0.000341423	0.406406	13.7018	0.320155	12.8324	0.304422
met-a-664	X-12833	eGFR	0.103669	536.84	12	-0.0011(-0.0022,-0.0001)	0.0342506	-0.0007(-0.0026,0.0013)	0.513533	-0.0003(-0.0018,0.0011)	0.646239	-0.0012(-0.0026,0.0002)	0.101501	-0.000124469	0.000209829	0.566226	10.0015	0.530251	9.64963	0.471751
met-a-683	X-13429	eGFR	0.108056	79.9967	9	0.0059(0.0022,0.0095)	0.00172728	0.0112(0.0049,0.0175)	0.0103944	0.0066(0.0026,0.0105)	0.00126584	0.0056(0.0010,0.0101)	0.0161041	-0.000459848	0.000240592	0.0975683	12.7861	0.119426	8.40151	0.298524
met-a-704	X-13741	eGFR	0.041562	24.2117	9	-0.0066(-0.013,-0.0003)	0.0398407	-0.0026(-0.0290,0.0237)	0.851143	-0.0030(-0.0100,0.0041)	0.410191	-0.0078(-0.0150,-0.0006)	0.0341852	-0.000212155	0.000686257	0.766208	15.5098	0.0499582	15.3009	0.0323299
met-a-713	X-13859	eGFR	0.1243	25.8928	36	0.0118(0.0041,0.0195)	0.00269646	0.0119(-0.0038,0.0276)	0.147322	0.0112(-0.0004,0.0228)	0.0585064	0.0121(0.0038,0.0205)	0.00452723	-1.43e-06	0.000108174	0.989495	26.3772	0.852782	26.377	0.821651
met-a-716	X-14057	eGFR	0.0635412	21.8776	14	0.0059(0.0002,0.0117)	0.0424469	0.0054(-0.0100,0.0209)	0.502337	0.0038(-0.0043,0.0120)	0.357219	0.0063(-0.0007,0.0133)	0.0789061	1.68e-05	0.000250707	0.947576	9.52811	0.731991	9.52361	0.657676
met-a-723	X-14374	eGFR	0.0212354	22.2416	7	0.0185(0.0071,0.0298)	0.0014018	0.0245(-0.0048,0.0539)	0.16251	0.0182(0.0032,0.0331)	0.0172029	0.0188(0.0062,0.0314)	0.00344062	-0.000144014	0.000327688	0.678655	4.11246	0.661461	3.91931	0.561091
met-a-735	Octadecanedioate	eGFR	0.0329459	33.4258	7	0.0123(0.0039,0.0207)	0.00429584	0.0249(0.0072,0.0427)	0.040165	0.0126(0.0015,0.0238)	0.0265661	0.0123(0.0032,0.0215)	0.00841628	-0.00042843	0.000270348	0.173881	4.51233	0.607695	2.00094	0.849014
met-a-738	N-Butyl Oleate	eGFR	0.0195109	21.4513	4	-0.0222(-0.0398,-0.0046)	0.0134978	-0.0264(-0.0879,0.0352)	0.489796	-0.0187(-0.0416,0.0042)	0.109444	-0.0235(-0.0428,-0.0041)	0.0174929	7.92e-05	0.000572382	0.902629	1.45288	0.693187	1.43374	0.488278
met-a-749	2-hydroxyglutarate	eGFR	0.0388491	21.753	11	0.0092(0.0007,0.0177)	0.0330519	0.0100(-0.0105,0.0305)	0.363143	0.0075(-0.0038,0.0188)	0.191413	0.0093(0.0008,0.0179)	0.0326502	-2.03e-05	0.00024869	0.936793	3.55281	0.965275	3.54616	0.938672
met-a-751	Palmitoyl sphingomyelin	eGFR	0.112035	24.9886	37	-0.0118(-0.0227,-0.0008)	0.0347587	-0.0385(-0.0929,0.0160)	0.174977	-0.0114(-0.0263,0.0034)	0.131027	-0.0121(-0.0233,-0.0010)	0.032833	0.000250215	0.000255163	0.333517	24.2177	0.932766	23.2561	0.935592
Abbreviation: eGFR, estimated glomerular filtration rate.

## Sheet: Table S9
Table S9 Mendelian Randomization estimation for circulating metabolites on the risk of BUN.
Exposure id	Exposure	Outcome	R2	F statistics	#SNPs	IVW		MR Egger		Weighted median		cML-MA		MR-Egger regression			Cochran’s Q test
						Beta (95% CI)	P-value	Beta (95% CI)	P-value	Beta (95% CI)	P-value	Beta (95% CI)	P-value	Egger intercept	Se	P-value	IVW Q	P IVW. Q	MR-Egger. Q	P MR-egger. Q
met-a-303	Glutamine	BUN	0.0181521	22.6937	6	-0.1058(-0.1831,-0.0285)	0.00729669	-0.0634(-0.2015,0.0747)	0.419234	-0.0840(-0.1571,-0.0110)	0.0241215	-0.1223(-0.2003,-0.0443)	0.00210999	-0.000479164	0.000644781	0.498671	10.605	0.0597995	9.31843	0.0536147
met-a-315	Pyruvate	BUN	0.0325086	22.0697	11	-0.0166(-0.0317,-0.0015)	0.0307547	-0.0419(-0.0828,-0.001)	0.0755082	-0.0220(-0.0423,-0.0016)	0.0343988	-0.0171(-0.0324,-0.0019)	0.0276384	0.00065994	0.000506311	0.224783	4.75359	0.907019	3.05466	0.962088
met-a-318	Allantoin	BUN	0.044598	22.627	11	0.0228(0.0065,0.0391)	0.00608272	0.0635(-0.045,0.172)	0.2807	0.0202(-0.0009,0.0412)	0.0604163	0.0234(0.0061,0.0408)	0.00818384	-0.000854211	0.00114892	0.476143	7.00906	0.724589	6.45628	0.693525
met-a-319	Arachidonate (20:4n6)	BUN	0.0863535	28.9138	24	0.0226(0.0062,0.0390)	0.00679758	0.0113(-0.0235,0.046)	0.531339	0.0160(-0.0085,0.0406)	0.200932	0.0238(0.0045,0.0431)	0.0158038	0.000205779	0.000282651	0.474273	23.2866	0.444142	22.7388	0.416603
met-a-345	Urate	BUN	0.0658832	30.5063	17	0.0499(0.0185,0.0812)	0.00180911	0.0671(-0.0333,0.1674)	0.210087	0.0477(0.0044,0.0911)	0.0308465	0.0508(0.0181,0.0835)	0.00234764	-0.00019464	0.00055104	0.728836	11.3625	0.786578	11.2377	0.735569
met-a-356	Citrulline	BUN	0.117932	24.9743	39	0.0165(0.0002,0.0329)	0.0479082	0.0404(0.0031,0.0777)	0.0403939	0.0164(-0.0085,0.0414)	0.195635	0.0176(-0.0005,0.0357)	0.0570416	-0.000286048	0.000204533	0.170275	36.1924	0.553244	34.2364	0.599301
met-a-362	Betaine	BUN	0.0901265	30.261	24	-0.0247(-0.0411,-0.0083)	0.00314676	-0.0134(-0.0558,0.0289)	0.540459	-0.0252(-0.0483,-0.002)	0.0330889	-0.0252(-0.0437,-0.0067)	0.00765356	-0.000192848	0.000339825	0.576125	26.7694	0.265907	26.3832	0.235594
met-a-381	N-acetylornithine	BUN	0.375612	225.62	19	0.0122(0.0079,0.0164)	1.47e-08	0.0133(0.0069,0.0197)	0.00077134	0.0136(0.0083,0.019)	4.93e-07	0.0122(0.0078,0.0167)	8.25e-08	-0.00010956	0.000231802	0.642479	7.76191	0.981974	7.53852	0.975445
met-a-388	Aspartate	BUN	0.0121876	22.4427	4	-0.0197(-0.0392,-0.0002)	0.0480528	-0.0145(-0.0689,0.0399)	0.653117	-0.0226(-0.0465,0.0014)	0.064815	-0.0208(-0.0428,0.0012)	0.0635489	-0.000173214	0.000865858	0.859938	2.2133	0.529333	2.16988	0.337921
met-a-418	Glucose	BUN	0.110901	25.2518	36	-0.0190(-0.0378,-0.0002)	0.0473601	-0.0264(-0.0627,0.0098)	0.162406	-0.0221(-0.0528,0.0086)	0.158216	-0.0196(-0.0388,-0.0003)	0.0463964	9.7e-05	0.000206862	0.641977	27.1749	0.824952	26.9548	0.799344
met-a-419	1,5-anhydroglucitol (1,5-AG)	BUN	0.0708502	24.1257	23	0.0161(0.0008,0.0314)	0.0391698	0.0220(-0.0184,0.0623)	0.297862	0.0054(-0.0164,0.0272)	0.626394	0.0158(-0.0006,0.0322)	0.0582596	-0.000107599	0.000348403	0.760491	25.0829	0.293129	24.9694	0.24849
met-a-420	2-hydroxybutyrate (AHB)	BUN	0.0429268	23.5506	14	-0.0219(-0.0360,-0.0077)	0.00246175	-0.0142(-0.0432,0.0149)	0.358256	-0.0155(-0.0371,0.006)	0.158075	-0.0238(-0.0413,-0.0063)	0.0075877	-0.000190934	0.000319294	0.560966	13.2318	0.430067	12.849	0.380114
met-a-421	3-methyl-2-oxobutyrate	BUN	0.0428974	23.0119	14	-0.0268(-0.0526,-0.0010)	0.0417645	-0.0440(-0.1431,0.0551)	0.401387	-0.0165(-0.0516,0.0186)	0.357195	-0.0276(-0.0549,-0.0002)	0.0480568	0.000237833	0.000675143	0.730744	5.94829	0.948015	5.82419	0.924684
met-a-431	Homocitrulline	BUN	0.0504226	29.9029	7	0.0271(0.0108,0.0434)	0.00114474	0.0178(-0.0333,0.0689)	0.525296	0.0193(-0.0045,0.0430)	0.112098	0.0282(0.0081,0.0483)	0.00587304	0.0002734	0.00071971	0.719638	6.37327	0.3827	6.19449	0.287752
met-a-457	N-(2-furoyl)glycine	BUN	0.984286	1297.13	24	-0.0025(-0.0049,-0.0002)	0.0368206	-0.0022(-0.0074,0.0029)	0.404879	-0.0032(-0.0066,0.0002)	0.0633915	-0.0027(-0.0057,0.0004)	0.0831713	-4.41e-05	0.000341866	0.898544	15.9365	0.857973	15.9199	0.819843
met-a-460	Androsterone sulfate	BUN	0.183831	74.8911	22	0.0056(0.0019,0.0093)	0.00338192	0.0030(-0.0023,0.0083)	0.276676	0.0037(-0.0015,0.0089)	0.162936	0.0056(0.0011,0.0101)	0.0139049	0.00026722	0.000199823	0.196142	20.1632	0.510947	18.3749	0.56273
met-a-461	3-carboxy-4-methyl-5-propyl-2-furanpropanoate (CMPF)	BUN	0.0268441	22.5366	9	0.0071(0.0012,0.0131)	0.018912	0.0044(-0.0075,0.0163)	0.49331	0.0094(0.0014,0.0174)	0.0210908	0.0074(0.0004,0.0144)	0.0382592	0.000248225	0.000468534	0.612639	8.71258	0.367119	8.3767	0.300551
met-a-464	Serine	BUN	0.106501	30.0826	29	-0.0238(-0.0423,-0.0053)	0.0118074	-0.0787(-0.1372,-0.0203)	0.0136445	-0.0140(-0.0402,0.0123)	0.297416	-0.0255(-0.0454,-0.0056)	0.011949	0.000627676	0.000323292	0.062699	19.1597	0.893135	15.3903	0.963595
met-a-485	X-02269	BUN	0.0235724	29.1669	6	0.0160(0.0044,0.0277)	0.00702982	0.0040(-0.0467,0.0546)	0.885569	0.0163(0.0016,0.0310)	0.0299126	0.0165(0.0031,0.0300)	0.0158646	0.000496763	0.0010333	0.655803	2.20607	0.819958	1.97495	0.740367
met-a-490	X-11261	BUN	0.0576894	27.9513	16	0.0135(0.0034,0.0236)	0.00893866	-0.0012(-0.0275,0.0251)	0.929696	0.0043(-0.0093,0.0180)	0.534389	0.0144(0.0023,0.0266)	0.0197434	0.000490459	0.000414803	0.256744	19.0715	0.210514	17.3399	0.238517
met-a-503	X-11374	BUN	0.106019	25.3195	12	0.0126(0.0028,0.0224)	0.0120302	0.0087(-0.025,0.0424)	0.623908	0.0088(-0.0040,0.0216)	0.178786	0.0131(0.0035,0.0227)	0.00729442	0.000181876	0.000767517	0.817466	14.1501	0.224801	14.0711	0.169775
met-a-504	X-11381	BUN	0.0458348	29.2022	12	0.0298(0.0085,0.0511)	0.00610292	0.0370(-0.0232,0.0972)	0.256383	0.0243(-0.0061,0.0548)	0.117408	0.0310(0.0091,0.0528)	0.00551436	-0.000127642	0.000507184	0.806394	10.6433	0.473612	10.5763	0.391465
met-a-516	X-11444	BUN	0.0492183	31.4911	12	0.0143(0.0001,0.0284)	0.0480399	0.0139(-0.0256,0.0533)	0.5064	0.0067(-0.0134,0.0268)	0.511722	0.0148(0.0003,0.0293)	0.0452909	1.12e-05	0.000504907	0.982803	11.0514	0.438967	11.0509	0.353569
met-a-518	X-11452	BUN	0.0196521	24.6326	5	0.0217(0.0067,0.0366)	0.00442581	0.0373(-0.0229,0.0975)	0.311673	0.0178(-0.0005,0.0361)	0.0560133	0.0229(0.0071,0.0386)	0.00441031	-0.000611759	0.00115802	0.633889	5.54889	0.235466	5.07662	0.166272
met-a-527	X-11521	BUN	0.0245023	24.2027	7	-0.0169(-0.0322,-0.0015)	0.0311731	-0.0377(-0.0724,-0.003)	0.0864452	-0.0120(-0.0343,0.0102)	0.28771	-0.0180(-0.0355,-0.0005)	0.0441154	0.000646311	0.000492783	0.246664	4.67715	0.585836	2.95698	0.706618
met-a-528	X-11529	BUN	0.307617	131.763	21	-0.0035(-0.0067,-0.0003)	0.0325313	-0.0047(-0.0094,0.0001)	0.0650781	-0.0034(-0.0077,0.0009)	0.120287	-0.0035(-0.0070,0.0001)	0.0560647	0.000151352	0.000220539	0.500824	13.1338	0.871568	12.6628	0.855375
met-a-530	X-11537	BUN	0.0409428	22.8651	5	0.0131(0.0001,0.0261))	0.0494299	0.0278(-0.0299,0.0855)	0.415061	0.0132(-0.0027,0.0291)	0.104622	0.0136(0.0001,0.0272)	0.0491657	-0.000588669	0.00114798	0.643469	0.514	0.972124	0.251047	0.968956
met-a-532	X-11540	BUN	0.0411454	22.7428	5	-0.0186(-0.0366,-0.0006)	0.0432466	-0.0365(-0.1926,0.1196)	0.677944	-0.0177(-0.0365,0.0011)	0.0644326	-0.0197(-0.0364,-0.0031)	0.0197873	0.000619822	0.00273294	0.835157	6.86641	0.143118	6.75067	0.0802841
met-a-537	Adrenate (22:4n6)	BUN	0.028863	36.2743	6	0.0219(0.0034,0.0403)	0.0200646	0.0188(-0.0246,0.0622)	0.444151	0.0225(0.0006,0.0443)	0.0440165	0.0228(0.0012,0.0443)	0.0383041	0.000105352	0.000681457	0.884625	2.65213	0.75343	2.62823	0.621831
met-a-567	X-12039	BUN	0.0608536	23.9285	14	-0.0078(-0.0138,-0.0019)	0.0102433	-0.0045(-0.016,0.007)	0.460621	-0.0092(-0.0177,-0.0007)	0.0334258	-0.0084(-0.0154,-0.0014)	0.0191117	-0.000247121	0.000371157	0.518125	9.35132	0.745922	8.90802	0.710766
met-a-572	Gamma-glutamylphenylalanine	BUN	0.0897517	24.7387	29	0.0191(0.0016,0.0367)	0.0327131	0.0221(-0.0078,0.052)	0.158786	0.0271(-0.0016,0.0559)	0.0644995	0.0184(-0.0010,0.0378)	0.0633972	-4.55e-05	0.000187821	0.810416	23.6928	0.697642	23.6341	0.650525
met-a-573	Isobutyrylcarnitine	BUN	0.0635149	49.8768	10	0.0199(0.0079,0.0320)	0.00118243	0.0293(-0.0010,0.0596)	0.0949337	0.0270(0.0107,0.0432)	0.00112607	0.0197(0.0065,0.0329)	0.00334259	-0.000331027	0.000502737	0.52874	6.43803	0.695403	6.00448	0.646731
met-a-582	X-12094	BUN	0.0200591	24.0076	6	0.0256(0.0044,0.0469)	0.0181631	0.0601(-0.0047,0.1249)	0.143369	0.0316(0.0038,0.0593)	0.0257522	0.0273(0.0018,0.0528)	0.0358467	-0.000833198	0.000755274	0.331857	4.77046	0.444531	3.55347	0.469794
met-a-589	X-12206	BUN	0.0600161	21.9318	8	-0.0334(-0.0562,-0.0105)	0.00418279	0.0218(-0.0507,0.0942)	0.577728	-0.0322(-0.0613,-0.0032)	0.0297705	-0.0365(-0.0614,-0.0116)	0.0040138	-0.00125079	0.000803188	0.170412	10.1344	0.181082	7.2173	0.301218
met-a-592	X-12217	BUN	0.0313721	21.9484	9	0.0121(0.0007,0.0234)	0.0376783	0.0114(-0.0079,0.0306)	0.285045	0.0107(-0.0043,0.0258)	0.162769	0.0125(0.0001,0.0249)	0.0485334	3.65e-05	0.000413454	0.93209	5.47658	0.705633	5.46878	0.602952
met-a-606	X-12428	BUN	0.114147	22.8557	8	0.0091(0.0009,0.0173)	0.0296422	0.0053(-0.0127,0.0233)	0.583824	0.0090(-0.0021,0.0200)	0.113122	0.0095(-0.0004,0.0193)	0.0600787	0.000219772	0.000476131	0.660644	2.19604	0.948198	1.98299	0.921257
met-a-622	1-stearoylglycerophosphocholine	BUN	0.0369933	21.7307	13	0.0201(0.0045,0.0357)	0.0117792	0.0201(-0.0131,0.0533)	0.260043	0.0252(0.0034,0.047)	0.0233116	0.0213(0.0029,0.0398)	0.0236039	-6.45e-07	0.000396584	0.998732	11.6708	0.472463	11.6708	0.388886
met-a-640	X-12696	BUN	0.0819789	25.9304	24	-0.0063(-0.0136,0.0010)	0.0900542	-0.0099(-0.0191,-0.0008)	0.0447791	-0.0091(-0.0190,0.0008)	0.0711053	-0.0070(-0.0162,0.0023)	0.139132	0.00020987	0.000166662	0.221135	27.7475	0.225481	25.882	0.256784
met-a-644	X-12719	BUN	0.137219	23.5542	10	-0.0054(-0.0139,0.0030)	0.20672	-0.0073(-0.0277,0.0130)	0.500765	-0.0052(-0.0151,0.0047)	0.302805	-0.0059(-0.0156,0.0037)	0.229446	0.000135595	0.000669079	0.844461	15.292	0.0832211	15.2139	0.0551173
met-a-671	X-12990--docosapentaenoic acid (n6-DPA)	BUN	0.0996641	23.357	12	-0.0051(-0.0191,0.0089)	0.472764	-0.0246(-0.0572,0.0080)	0.17007	-0.0126(-0.0282,0.0030)	0.112788	-0.0070(-0.0214,0.0073)	0.337327	0.000879913	0.000683403	0.226903	19.1044	0.0592457	16.3877	0.08906
met-a-677	Phenylacetylglutamine	BUN	0.0358182	22.7567	12	0.0067(-0.0032,0.0167)	0.185184	0.0125(-0.0026,0.0275)	0.135432	0.0101(-0.0011,0.0213)	0.0776467	0.0072(-0.0018,0.0163)	0.118165	-0.000320155	0.000321395	0.342675	16.7724	0.11479	15.2583	0.122923
met-a-683	X-13429	BUN	0.086524	62.5465	9	-0.0066(-0.0124,-0.0007)	0.027214	-0.0142(-0.0264,-0.0021)	0.0555885	-0.0074(-0.0145,-0.0004)	0.0383794	-0.0070(-0.0132,-0.0008)	0.0271828	0.000631634	0.000448298	0.201685	6.89562	0.547936	4.91045	0.670891
met-a-714	Threitol	BUN	0.0394752	21.9587	13	0.0101(-0.0038,0.0240)	0.154698	0.0321(0.0023,0.0619)	0.0587058	0.0123(-0.0041,0.0288)	0.141997	0.0106(-0.0043,0.0255)	0.161675	-0.000639401	0.000397922	0.136389	16.5408	0.1677	13.3964	0.268208
met-a-717	X-14086	BUN	0.106853	26.3	12	0.0034(-0.0095,0.0163)	0.607749	0.0102(-0.0348,0.0551)	0.666465	0.0074(-0.0071,0.0219)	0.317507	0.0051(-0.0085,0.0187)	0.459128	-0.000265622	0.000854001	0.762162	17.4083	0.0963656	17.2415	0.0691885
met-a-718	P-cresol sulfate	BUN	0.0395648	23.1229	13	0.0095(0.0027,0.0164)	0.00636511	0.0133(0.0031,0.0235)	0.027273	0.0147(0.0051,0.0243)	0.00266077	0.0099(0.0021,0.0176)	0.0129232	-0.00027424	0.000283373	0.353955	9.44144	0.664834	8.50486	0.667492
met-a-722	X-14304--leucylalanine	BUN	0.181438	29.3199	18	0.0106(0.0038,0.0174)	0.002368	0.0120(-0.0081,0.0321)	0.259936	0.0124(0.0024,0.0225)	0.0154457	0.0110(0.0029,0.0191)	0.00748251	-6.35e-05	0.000440077	0.886993	10.9114	0.861133	10.8905	0.816191
met-a-728	X-14625	BUN	0.0620973	24.6436	19	0.0183(-0.0082,0.0448)	0.174879	0.0199(-0.0408,0.0806)	0.528957	0.0216(-0.0117,0.0549)	0.203674	0.0196(-0.0098,0.0489)	0.191345	-2.09e-05	0.000368478	0.955458	24.6291	0.135479	24.6244	0.103437
met-a-735	Octadecanedioate	BUN	0.0413266	32.8867	9	-0.0246(-0.0416,-0.0076)	0.00457147	-0.0595(-0.0939,-0.0252)	0.0114471	-0.0301(-0.0494,-0.0108)	0.00220688	-0.0269(-0.0446,-0.0093)	0.00275706	0.00105655	0.000479056	0.0632179	10.853	0.21017	5.98885	0.541052
met-a-743	Tryptophan betaine	BUN	0.0591755	33.8679	13	-0.0100(-0.0148,-0.0051)	5.35e-05	-0.0115(-0.0250,0.0020)	0.12368	-0.0072(-0.0136,-0.0008)	0.0263624	-0.0098(-0.0158,-0.0038)	0.00141716	0.000129122	0.000547342	0.81784	14.3096	0.281377	14.2376	0.220126
met-a-751	Palmitoyl sphingomyelin	BUN	0.134715	25.9045	44	0.0192(0.0014,0.0371)	0.0344812	0.0359(-0.0309,0.1027)	0.297772	0.0234(-0.0006,0.0474)	0.0561315	0.0209(0.0011,0.0406)	0.0384087	-0.000165194	0.00032497	0.613877	46.1884	0.341931	45.9059	0.313515
Abbreviation: BUN, blood urea nitrogen.

[truncated: 15 more sheets: Table S10 , Table S11, Table S12, Table S13, Table S14, Table S15, Table S16, Table S17, Table S18, Table S19, Table S20, Table S21, Table S22, Table S23, Table S24]
